# Supplementary material for: Ganoderma lucidum promotes sleep through a gut microbiota-dependent and serotonin-involved pathway in mice
Source: Sci Rep. 2021 Jul 1;11:13660. doi: 10.1038/s41598-021-92913-6 (PMC8249598; doi:10.1038/s41598-021-92913-6)
Supplement: Supplementary file 1 — Supplementary Information. [file 41598_2021_92913_MOESM1_ESM.xlsx]

## Sheet: Sheet 1
Compounds	Control_1	Control_2	Control_3	Control_4	Control_5	Control_6	Control_7	Control_8	100mg/kg_1	100mg/kg_2	100mg/kg_3	100mg/kg_4	100mg/kg_5	100mg/kg_6	100mg/kg_7	100mg/kg_8	Control_AB_1	Control_AB_2	Control_AB_3	Control_AB_4	Control_AB_5	Control_AB_6	Control_AB_7	Control_AB_8	100mg/kg_AB_1	100mg/kg_AB_2	100mg/kg_AB_3	100mg/kg_AB_4	100mg/kg_AB_5	100mg/kg_AB_6	100mg/kg_AB_7	100mg/kg_AB_8
Homovanillic acid sulfate	97892	107416	114368	141754	143103	57311	173745	168204	12336	10605	30685	20411	35010	26986	27931	8459	265125	259073	177118	167350	186654	186401	180366	180683	211389	214431	242799	211174	194517	191817	210048	212036
4-Amino-4-deoxychorismate;ADC	3539	3573	4763	3375	4142	2355	8332	12137	392	1348	5133	2241	1793	1324	3263	3395	15931	15269	23622	16006	18740	21931	11226	9348	24860	22668	18986	22699	20168	23008	23723	24600
1-AMINO-3,3-DIETHOXYPROPANE	16574304	16505413	16511127	19741123	19908666	19560052	12927415	12686171	24049781	24238949	24128753	24371777	22927973	22354719	25651375	25625916	14468604	14328250	12578317	12525358	12115501	12001645	10261940	10309888	13493900	13479031	12846781	14988160	13551746	12913135	15134204	14034843
Glutathione	97955	113803	96594	73054	97866	64261	201504	183557	9984	10175	38453	41131	23325	53675	17362	23362	133733	169997	123271	108547	165766	151333	181121	177780	220221	226495	177284	225909	251759	218057	241532	236097
Brevianamide F;Cyclo(L-Trp-L-Pro)	10331	7202	8804	3865	2699	2627	8552	9966	785	2284	3961	3822	2930	1292	968	2082	34604	32669	30056	31220	29900	29322	19788	19894	21070	25404	21084	26946	23497	22318	25182	24811
Stachyose	294349	474388	433676	242214	238932	214715	1404897	1538881	69381	72523	93252	79765	23223	23127	33062	39406	329192	330502	931743	791848	341010	331887	281274	266103	395618	369676	302500	313376	379850	375183	329814	315542
trans-Ferulic acid	146675	168421	176213	309745	244890	254775	409730	339245	153522	140925	146535	144569	142384	146973	121441	114275	412436	383640	317655	320154	361936	334896	360305	340309	455980	426822	433024	411824	451759	395300	401096	378568
3-Methyldioxyindole	1926612	1834522	1782293	2481328	2440896	2401607	1574630	1631518	2730477	2768225	2581713	2555232	3050454	2999814	2847783	2936636	1085913	1072861	891250	917727	947869	912041	889155	900902	1013067	1070810	1143098	1129438	1003174	840764	1102339	1030106
3-Hydroxy-4-methoxybenzoic acid	49172	47835	60360	48673	51555	46596	311788	310209	18963	11937	41541	47567	39388	12706	6866	7056	235028	234631	218010	261692	248385	245631	266579	270212	247322	240788	214793	218904	261620	288502	209428	234198
Nitroethane	2149007	2107703	2133045	2147739	2136803	2188271	1753208	1679617	2483860	2509621	2967546	2967426	2529520	2527967	2854311	2975499	912168	895675	649654	598045	1038641	808895	1046194	1037601	743228	994366	691839	1048669	1023665	1107853	1146752	1058640
Guanidineacetic acid	23700	19085	6201	8007	18649	19959	15979	106937	21906	6506	25930	22952	8219	25535	22246	13554	218350	208796	251775	236702	261522	262266	238767	239723	225291	228691	232349	252514	284551	271462	258129	239902
3-Hydroxy-4-methoxycinnamic acid	17268	7781	17785	21306	47613	86483	166392	166790	3164	1693	2448	2656	3727	4349	2597	1693	413937	408902	334767	330607	374851	386355	328713	328812	385348	385002	324742	342053	353290	359202	377944	382007
6,7,4'-Trihydroxyisoflavone	176643	120316	120488	109211	110438	104234	1084782	1014004	73205	64690	55689	56289	60466	55902	20633	25342	1170774	1114637	711309	875395	890676	731747	924890	975679	834571	823957	891589	964067	981283	922992	1026731	938596
2-(Malonylamino)benzoic acid	39043	172068	145457	187053	174433	144251	70222	57748	228381	198866	335644	362340	326623	305400	150789	65432	1123886	1094552	873175	863161	851522	880460	824803	803721	1102532	1103586	856052	920095	982743	920454	966198	942242
Codeine	25623	87518	92963	15327	62354	54051	258934	248610	135966	10276	107227	26394	109233	27402	133501	153668	1026373	1024086	902484	885352	884178	857083	753876	763539	1010914	981141	740873	786613	867913	814440	941426	988017
Genistein	771656	767410	925264	907127	892272	877426	6286564	6169579	689401	687413	460811	486503	403593	361861	216232	209900	6353391	6219946	4791191	4621439	3968973	5164175	5145861	4197013	4846999	4039184	5265481	5407944	5464558	5065979	5619788	5172724
Hydroxykynurenine	5485	6437	8582	2424	1010	1137	26833	22749	13657	922	11371	13018	12947	12687	14325	12533	25810	36489	85281	84544	63012	73214	78523	89400	40050	44909	50597	46355	57607	50193	50680	56891
Avermectin B1b aglycone	1929824	1890415	1868158	1565328	1543348	1534503	1322027	1335504	692947	677398	256158	256023	578099	612585	480307	590445	3618704	3605027	2469571	2531413	2526233	2501089	2517180	2477203	2831427	2813322	2615961	3172495	2637656	3028420	2708806	3583240
Serotonin	639045	593853	472392	656651	667012	668683	723208	711403	519292	495261	619138	607846	573577	556506	611238	592526	268565	264235	171507	199515	189532	236040	225917	256719	237803	254562	231003	216441	286420	273818	220364	249807
Sucrose	2593496	2892753	2856811	3806893	3754382	3723295	1910095	1693379	1102508	1106416	934158	927769	958439	937091	1152750	1162844	243608	225379	671333	623353	274864	286968	354345	348375	435376	424167	277768	167667	272184	216897	449157	396645
7-Hydroxychlorpromazine	140009	134731	135904	160496	153303	155225	219800	227886	70578	73508	86771	82831	38950	42317	46016	44375	246046	247915	177502	178473	188376	190550	131233	129507	201230	199606	215282	280211	219977	208541	216950	232684
Farnesal	246310	245631	230718	203964	221761	238602	288236	291469	140865	130872	200328	273860	641027	610845	217988	168941	1537715	1411780	1139345	1129569	1327842	1347043	1194252	1200913	1442797	1496050	1442906	1685141	1723048	1551204	1871055	1526382
Soyasaponin Bb	147077	145135	143867	117220	122665	112248	527885	519576	50261	46600	127635	123414	51554	51813	68745	59524	6651766	6866319	5469891	5579279	6106459	6116352	5370257	5428361	6093068	5917007	6099807	7126861	6877836	6317685	7114010	5966355
2-Formaminobenzoylacetate	5436259	5225926	5186907	7715542	7721608	7566731	2987496	2970713	10210301	10309002	8597565	8503782	10353156	10406645	9836020	10166295	292689	272930	251727	269256	237451	231957	200400	196343	375799	361379	433599	416935	274455	221472	270848	451546
Ile Ser Asn	413985	312040	415240	175984	180666	192538	482689	488968	4484	1628	34092	32746	250636	255099	278640	260857	1088205	1087401	1482459	1484615	1389596	1398682	1309546	1304231	1048487	1029457	1021057	1433751	1136049	1271795	1255236	1455085
Glycitein	226928	234491	229355	239938	128147	222902	1705892	1679211	197746	290508	231902	248721	115857	114386	124757	124339	1240189	1206383	852308	833882	841940	838025	906843	894647	810798	810027	1168503	1040188	1014434	929474	1020282	959746
Calligonine;Elaeagnine;Tetrahydroharman	35867	27129	34511	174190	187785	167802	190998	189161	66686	9414	109785	94344	59108	8480	13953	4726	425616	441125	331496	340063	388902	382058	402080	407967	479565	499098	649576	566920	684885	622649	609611	478681
3-Hydroxymyristic acid	55011	57048	56622	108384	110857	103123	39212	43414	62547	64098	70229	72097	67772	72560	88421	88492	405112	401440	322442	328519	252789	247811	245544	243095	369329	355375	332380	434597	350461	357691	408524	355414
Deoxyguanosine	18355	17203	14209	52186	50325	52476	9629	7217	81818	88647	82596	80757	72648	79853	101235	103841	10325	9803	17055	14742	2214	2471	4648	3923	28750	30312	1042	3769	25327	11699	25096	9066
6beta-Hydroxy-17beta-estradiol;6beta-Hydroxyestradiol-17beta	26599	33106	44352	43554	34533	40245	38234	35191	69856	48134	49960	51333	35008	38995	81630	63805	156956	154749	148202	113804	76185	109231	128991	119284	206282	199135	171716	165180	201377	169987	234133	180581
Anhalamine;N-Demethylanhalidine	118919	176252	173799	567251	571099	582513	1057911	1074398	117248	116377	61427	142865	4183	21693	82948	87162	1801737	1824269	1286044	1279455	1549622	1557402	1649063	1651064	1891978	1919069	2544356	2174666	2373812	2187090	2214200	1974815
Quinolin-2-ol	2372177	1777000	2312548	3509322	3531532	3521718	1548623	1507983	3513402	3533363	3424734	3373485	3737802	3784637	2985209	2929725	139445	138668	124067	123319	140522	143400	112515	110340	153501	158643	146741	162119	141945	147734	144221	175716
Acetylphosphate	1338	657	1750	8713	7444	8112	2944	1844	17267	16125	12902	16446	17109	13886	15468	14924	3897	3773	3225	219	4084	3625	3644	3712	4867	4751	5776	4599	4241	3876	4350	3930
Ile His	197471	187001	152887	131605	143255	131203	336359	325700	24929	41679	113107	107036	116544	114629	22459	34248	536090	528951	537318	550115	586448	570429	553043	529384	523870	543963	433201	575615	603673	672018	630211	689245
Ile Asp Glu	538892	468932	941172	510749	393921	530827	1274967	1263859	652650	670351	436012	828611	181260	385824	680263	686516	1803258	1775113	1700139	1721423	1667879	1356012	1438852	1609905	1707463	1757319	1902504	1831043	1586011	1644479	1689347	1961436
Thr Lys Met	51620	47438	3775	4557	36063	32560	113751	118660	2025	23457	31129	2499	50621	52899	3244	4269	253131	236572	334771	335215	319909	308738	300632	286627	249282	277315	289052	385767	255992	278338	282052	325424
1-Dehydro-12-gingerdione	601416	604238	597124	2078206	2076938	2072029	3932893	3948466	394144	391788	504535	479735	322903	330156	275349	292605	6731884	6799212	4677507	4705595	5740279	5693791	6139966	6125182	6930854	7060574	9231577	7951686	8758977	8006604	8152673	7295330
L-Prolinamide;(S)-Pyrrolidine-2-carboxamide	7089375	6841132	7283146	4283522	4199153	4302481	15396227	15758277	1743849	1706475	2861161	2898098	1969039	1803892	1662306	1634839	14666826	20673080	18860511	18227315	18138038	18077897	16545791	17133150	17837504	17950586	21956715	24609308	18727487	20280054	20235268	20104394
Decalactone	45639	6893	15496	60946	55039	59142	9592	6110	54376	58430	60146	58698	68471	68715	52509	54505	1859	2893	2163	1289	1934	1836	1655	1487	2560	2434	1629	1879	2956	1776	3017	2097
1-O-trans-cinnamoyl-beta-D-glucopyranose	639454	635475	622091	877008	871767	876996	206323	191569	1402890	1429358	1047271	1025173	1124662	1139972	1033596	1033326	195171	188238	186031	213908	175850	167668	186201	191148	186034	178138	292821	201872	152764	2146	149705	161779
Adenosine	3093	3783	2941	5940	6093	2886	31468	32339	8894	8127	11556	12094	10190	7850	3209	9483	53876	55605	50836	51239	59586	51391	46551	34518	52773	50951	35246	39885	49593	45084	49838	42947
Galactinol	962949	985049	951900	708816	705067	692417	1296627	1293014	211991	200250	516201	690615	334200	350101	240288	227885	896741	1010480	1165832	1157843	1186676	984948	1217743	1270186	1306816	1307097	1014953	1387577	1448537	1506421	1496973	1727632
Quinaldic acid	84464	72387	78523	176571	171852	174781	68764	71665	249382	248128	198218	197437	252058	248219	209592	209873	5149	4884	7652	1882	3925	4999	3347	5476	5281	3332	4175	8922	5829	4723	4736	4946
N5-(L-1-Carboxyethyl)-L-ornithine	5457	2673	7259	2841	2635	7355	45378	45506	15681	1545	4302	21047	1690	12629	451	16095	127832	118845	134048	131087	140429	135098	128490	132378	133681	145092	90270	126191	138046	152265	149604	144975
Undecalactone	1073694	985045	979615	1083986	1099568	1103888	550940	504464	791499	775323	829586	822803	842445	828112	962113	978014	381802	393764	380701	391231	369867	357031	362990	327453	509971	510661	555518	391928	420331	382610	411073	318829
Trans-Zeatin-riboside-[d5]	75996	31673	78943	63799	26932	75317	92935	97941	26022	21101	22877	25220	13678	20380	9219	7157	1556149	1498503	1832949	1755358	1676124	1608140	1730270	1667219	1379104	1366977	998385	1077800	1298084	1221712	1343134	1319394
Leu Lys Asp	114831	84183	113967	82473	58841	65771	123887	128261	22713	30654	76948	105789	20216	46456	58371	61439	183036	188246	178218	177001	181147	174105	177475	164062	273798	187473	173136	211473	222181	225765	196852	200747
Pro Val Val	284042	269458	281335	321079	298818	289263	239370	233785	511672	531370	414112	426894	426707	410234	567829	540482	79185	205654	97012	93626	132825	99617	142747	136571	191773	186290	177728	140056	100121	191415	98137	105965
Pinene oxide	87923	85005	83451	95786	90125	90056	32516	36692	77949	79382	67456	69360	84699	87812	66877	66042	3269	2593	4507	2125	5657	2116	6470	3845	5890	4642	2422	5692	6286	6540	5873	5131
Indole-3-carboxylic acid	117666	97128	104981	214003	206657	213332	79692	78033	341749	356418	304863	295860	373264	345177	284511	272627	2111	2410	2577	2123	2710	1568	1531	2018	4076	4661	3254	4657	2854	3453	4211	2180
2-Hydroxy-7-hydroxymethylchromene-2-carboxylate	323761	323942	308949	457636	445636	450709	93947	92767	732995	745973	800188	777168	972309	972106	891798	925473	2388	1468	13622	13830	13793	14362	12510	13503	10042	1050	21689	14103	1024	9980	9067	7523
L-Homophenylalanine	1228113	1104295	1333447	1268821	1189369	1236838	956763	905637	1315293	1284800	1496344	1521906	1609705	1565996	1319920	1227703	531201	537934	697388	692790	765385	766878	719705	627315	621872	625984	510062	759435	741905	781100	705716	798728
Glycine	998441	942662	933399	808013	781146	806907	556207	568052	929672	926163	639316	624553	838567	863591	933724	772905	166469	152939	215676	208874	291284	167052	263523	401034	135587	284196	395612	92200	194175	140152	202768	153219
Benzamide	41040	8759	8749	14963	5794	12150	26903	13807	1093	1517	5494	5651	8369	7434	1671	5623	86784	90271	82778	64757	96980	73564	96307	78357	68713	94690	102526	90355	104209	88809	78331	90218
N-3-oxo-hexadec-11(Z)-enoyl-L-Homoserine lactone	76974	104130	63318	55550	33690	37864	178923	168312	33368	33969	71105	60893	13892	6786	45362	25830	133992	137060	138009	136358	165857	164097	206476	196473	128875	118713	182932	161286	176730	189277	158482	161575
N-Acetyl-D-Glucosamine 6-Phosphate	342853	303816	298598	364987	360787	593328	476374	364194	213892	200279	198869	311591	216718	216629	212361	149018	651307	628935	645300	684208	707696	790004	597030	330944	586760	475046	724742	620062	634255	623535	560539	532776
L-Tryptophan	468727	461085	446367	532038	529608	522355	444347	445627	543915	481825	565824	547927	528784	546640	657398	669371	98788	105641	70292	72724	74922	79547	88564	86670	94233	96881	97378	89735	123752	103461	95382	91604
8S,15S-Dihydroxy-5Z,9E,11Z,13E-eicosatetraenoic acid	858766	847183	845704	873504	894094	878738	335568	334872	360151	363737	366426	366597	399510	256269	270926	278308	15736	12366	22782	16935	11139	10371	34470	13204	81719	78268	28756	9369	102483	54234	160075	70603
D-Pantothenoyl-L-cysteine	174799	80995	108223	160093	94376	115084	992551	923812	353090	349063	126973	318464	267285	126328	366372	322063	2070191	2028103	1483926	1467461	1479307	1432242	1370508	1359887	1756431	1760169	1346219	1475851	1577252	1441911	2060027	1438188
Furmecyclox	146137	143637	177138	164720	158032	133660	103381	100340	198711	192609	172919	197558	222454	223378	173264	174493	94479	89410	87258	34806	85544	73898	79553	57381	85104	89187	83748	78862	86500	71070	79989	103225
3,4-Dihydroxyphenylglycol	22039	22820	18508	24754	28900	22863	10808	11340	17709	18976	15294	17960	15058	16264	15485	13853	616	589	923	418	732	260	211	1458	188	699	9209	694	867	1715	1152	889
N-Acetylleucine	177373	181579	179765	160004	159417	160202	335149	323261	44944	26950	64917	85028	66645	67773	54112	34476	395263	388534	412738	364861	380657	423488	398174	395322	390141	390991	290521	315645	416866	428715	430682	441608
3-Indoleacrylic acid	9883152	9867823	9289610	11664462	11477712	11705237	10076570	9904059	8814161	8833219	11081572	10900621	11816705	11955683	11737557	11663999	2400775	2353734	1196977	1179772	1717156	1708444	1709067	2094825	1977947	1932457	1987466	1902237	2744798	2190373	1800439	2177620
Maltopentaose	35708	10430	12509	22330	29468	28593	199000	442372	2148	3787	3675	2844	6604	18543	2152	17060	160848	151794	201765	199744	113129	110982	89769	100417	183187	195304	129389	141987	175513	136521	158917	142664
Sebacic acid	2138189	2135216	2146284	2860391	2874433	2853660	330017	328929	2101642	2166936	2454912	2407467	2935741	3026121	2727563	2715095	48557	43367	45451	42746	48707	50502	49083	50563	42460	42718	22907	13405	51703	61153	35680	46276
Hippuric acid	951152	977879	972771	765335	697199	746567	215572	206382	420747	410324	569113	554068	663535	651358	552415	547917	39884	17681	30793	17606	21043	14527	14977	14395	18105	26438	40718	100225	20511	17237	19887	105247
D-Tryptophan	2414781	2356691	2368777	3564236	3508236	3465381	3147692	3121120	3677922	3672077	3851637	3678884	4607291	4578316	4811145	4848654	515760	512890	216559	210314	305445	300659	321795	376291	529704	511096	458337	374429	670303	454740	398230	453009
Lumazine	83255	102368	108706	77244	69884	77511	407225	403431	2596	2210	51367	81986	1626	498	505	375	578978	551938	293167	289347	310135	496811	314508	328273	436234	459778	559782	363504	474259	391624	340462	344934
Acetyl adenylate	46366	54471	52224	47174	56878	49755	644	1320	63156	63732	66381	61897	63384	55801	58197	57885	197437	198977	136687	139247	132043	131419	118082	118623	172627	173875	139448	151899	150619	139119	146214	171988
Glu Val His	53200	51649	51244	19299	24892	28805	48002	85177	13368	1349	9533	10379	19736	16536	17672	2612	213102	208250	250684	217347	210355	212322	203447	175067	179669	174123	252491	213260	173310	191521	205918	165186
4-Hydroxystyrene	1505473	1473409	1448874	1569580	1533780	1567455	1555249	1558256	1730219	1760055	1692392	1695703	1560019	1581051	1727740	1599717	1302709	1399588	1165433	1103032	1152413	1171391	1199300	1228346	1419260	1383270	1371851	1262031	1319100	1261053	1309583	1277713
Sepiapterin	24770	19556	34854	48391	38630	37041	85092	83728	20994	28542	11143	18933	48491	23520	39223	40828	82251	82697	107543	108611	100823	100297	94371	96539	77434	79951	95407	87562	95464	108004	82929	73062
6-Hydroxy-3-succinoylpyridine;4-(6-Hydroxypyridin-3-yl)-4-oxobutanoate	38737	38397	29562	27226	35660	34365	21728	16256	32635	34992	46390	44611	49166	48176	41448	43357	8000	6283	9179	9117	7499	5980	6391	5833	10245	11772	10562	9604	6737	11628	8221	14476
Phenylacetylglycine	7694	10329	9284	18507	21483	22653	993	3433	38035	37571	29493	28329	31321	34734	24240	24591	1725	1381	432	678	2009	1680	3338	2584	953	499	5870	4228	1868	301	1207	387
Iminoglycine;Iminoacetic acid;2-Iminoacetate	28701	15405	18863	39452	23645	38802	36432	32799	37187	40324	37820	37521	48590	47245	48823	49167	11057	18116	4482	7251	5774	5564	7070	8070	14632	10447	14499	16539	11644	12264	14667	11440
Betaine	8863274	8615671	7700053	13962665	13355605	12808346	13086673	13180442	25266485	25663349	21928054	19752992	18310157	18007387	25271774	21975892	4702924	3777441	2699410	2187349	2359174	2161129	2731135	3232002	5542450	5594273	3422241	3220946	5280878	3543527	3728219	3569948
Dihydro-O-methylsterigmatocystin;DHOMST;Dihydromethylsterigmatocystin;8-O-Methyldihydrosterigmatocystin	491	17199	16502	21272	20567	19333	16686	10421	28465	26718	25646	25570	26027	25988	24340	24028	69969	71719	51501	56102	59721	48415	51172	51083	79324	76787	58939	63868	72390	67391	76344	71323
Coumarin	1041693	967879	985178	1174971	1168351	1201509	1207811	1189781	848085	854834	1143857	1108312	1165724	1171148	1140590	1131046	352911	329696	191129	188255	241007	208892	249569	287510	299048	364286	274020	271353	399752	307131	289546	288900
2-Aminobenzoic acid	1428	273	7833	10731	1977	2298	10908	10414	4054	1822	35411	7998	5744	4585	7256	7159	467493	478619	374715	364157	286364	309106	277351	304297	568848	565336	462295	389736	449423	447109	470346	383092
Phe Ser Tyr Asp	21160	19388	12163	18319	21528	19639	95947	99116	25692	18362	28029	32240	6323	13460	18184	19975	476976	463951	466003	449623	471803	497992	477784	462729	390271	382007	296034	400739	398383	448497	445932	493657
3-ketosphingosine	342279	329707	365294	590842	547150	531826	549986	544449	606559	417344	370005	394022	290863	310256	251745	240091	956512	970985	747853	760693	921254	975246	758478	774887	985551	970969	1078526	1403829	1107168	1042211	1033554	1403912
Caffeic Acid	4056	3883	3171	2189	3936	5688	179728	175723	2872	2866	4679	3759	1923	1298	1978	1416	235812	225240	141359	174715	179962	176546	184340	188486	155322	244904	185056	210996	166903	197200	207200	215324
Melezitose	362709	335745	350931	320352	309892	326230	762748	765000	259366	263961	255402	238165	132043	87217	181365	181292	489698	473466	499253	478747	428356	420263	323782	312238	444712	432650	511389	443698	510208	461694	525769	549728
6-Hydroxynicotinic acid	34443	35023	30462	32361	33687	34508	26202	20186	35287	22707	31681	29421	41127	43371	38725	41005	877	866	493	241	669	935	4534	2798	538	198	10496	2371	1560	908	593	207
D-Glucose	982897	860594	846542	608830	647947	588870	1495991	684021	718923	713836	850019	859921	516881	532818	321800	329812	2357840	2972624	3388263	3044297	2397364	2680756	1333475	2171746	2845055	3252775	2144456	3383250	3212898	2366265	3279647	2594670
Soyasaponin II	231435	234536	238914	196414	198558	191034	313739	303121	83732	85686	106525	102537	93146	93275	95887	99725	3403664	3365318	3112193	3082630	2909884	2898930	2516800	2568938	3715711	3726171	2890195	2878058	2990292	2574608	3125738	2637882
Suberic acid	1111933	1188420	1068236	1405870	1404407	1412463	639958	632559	1359494	1393081	1585438	1557737	1598242	1614811	1044798	1045150	385276	375218	304706	324719	333022	344664	344483	337288	433331	407987	79255	170180	413913	403071	329670	404448
His Asp Ile	74751	76127	83425	76746	70587	56958	145793	143994	16436	8312	25244	41597	40479	35490	86207	73574	319628	363207	610219	588945	606328	539035	325417	514895	347089	397079	328750	471068	470390	458872	503448	546239
Carnosol	634775	625105	630483	571793	566387	563957	456255	442248	470635	477121	326860	323367	362527	366146	303693	316152	34906	24159	1655	644	1488	952	1290	3899	7877	4010	77638	20002	1017	38762	1238	12787
Azelaic acid	516578	520493	513094	649987	678515	631511	271146	264689	711688	687175	856838	842091	864104	862755	554797	554013	166520	192123	158791	136841	144020	129132	187662	178779	202818	192123	26767	53087	210384	202615	104054	225090
Proscillaridin A	177568	151849	151838	200833	201496	201281	23099	18930	213832	223384	206626	196639	215764	195768	283583	296272	7815	23457	24992	30158	31334	14857	17671	16430	46294	59059	28650	34839	17987	16979	51869	48653
1-Phenyl-1,2-propanedione	33612	18861	31051	52675	49685	76435	67083	53066	100087	101370	85448	99875	74751	72932	81966	79133	42002	36941	26183	31184	26199	26024	27468	27869	34586	36429	20235	38599	45927	35962	40661	41647
Gly Leu Asn	456068	448985	432544	16276	292807	256874	454071	452705	5708	124416	230148	244487	64969	161254	2592	148473	767384	749577	950261	940240	991079	985333	970377	961753	690894	691027	648098	1016793	823848	947584	900402	1106229
Paromamine;Neomycin D	39469	29560	44415	13190	19405	14422	11185	19652	2560	16978	4055	16069	28135	28433	26583	22429	59973	62978	63247	89517	81266	112169	101594	74113	104141	90332	61567	83895	80118	71442	75181	107775
S-(Hercyn-2-yl)-L-cysteine S-oxide	17793	24672	29644	12981	15381	8601	22710	18620	1674	2288	2427	3784	5500	7087	3849	3368	247641	231526	432538	469375	412325	414271	437568	452751	242440	246632	244141	209965	220447	240807	265318	338586
5-Hydroxyindoleacetic acid	450107	500318	463627	407745	409354	447266	373732	422402	331670	332970	336060	330983	393348	351638	329605	349299	909041	1049601	728681	727770	755182	768713	831295	703371	711996	702374	638807	783568	748042	841151	874150	799396
2-Hydroxyphenethylamine	18413074	14946435	15215022	16148481	15938409	15832554	19776771	19821706	16968637	17140254	16807993	16855465	15659010	15761272	17275898	17299536	13668399	13391825	12207847	11826379	12093967	14602716	12900063	15745744	14464139	14533618	14237832	13475470	13942428	14137471	13786337	13487283
7-O-Acetylsalutaridinol;Salutaridinol acetate	22156	29970	27732	14424	8894	5988	122852	50185	14771	13392	6406	44083	36477	11781	3855	6055	122331	138044	216138	219237	219681	245454	231401	228925	125639	135006	106496	182104	180116	189808	152186	178315
3-Indoleacetonitrile	33976	33336	32161	36858	33940	35524	32764	8343	40219	36658	39060	41584	43435	45002	41164	39169	94140	95118	85970	83922	86207	83659	78780	83289	98213	96114	74525	87560	87228	79022	98140	97291
3-Aminopropionaldehyde	1061552	1094546	1108815	1626658	1586897	1676461	1346895	1012530	2248429	2719531	2137565	1681228	2310433	2242686	2467684	2516609	625150	692874	793811	734920	556651	511405	685962	585960	914996	768050	569559	681507	664028	704608	721337	686366
Isoquinolone	160144	151824	148368	348443	332909	338416	131694	128362	563908	565194	392524	372682	547884	543496	461986	468595	7013	9464	4160	7388	5389	6211	5693	4587	14030	3240	7814	11312	8329	11658	8780	10218
Tetrahydrosarcinapterin;H4SPT;5,6,7,8-Tetrahydrosarcinapterin	33012	46476	47613	33470	17131	34532	75772	82864	47958	22693	52627	56000	54980	48527	61649	58432	316994	319483	274979	257414	197519	218136	172530	185219	287261	281489	196440	318598	266254	228526	311870	249536
Vinorine	114634	42552	41742	28723	78260	24626	305844	300522	15775	88781	84047	103950	65610	35559	24263	19657	485452	496020	576806	561553	633205	894424	610977	621396	650758	594275	367909	603710	621193	682269	615379	748767
L-4-Hydroxyphenylglycyl-L-arginine;L-pHPg-L-Arg	17734876	16981081	16236355	17194985	17823858	17472703	23515327	23359959	15304797	16067265	16178258	17139165	16323096	14884538	7510466	7369239	29512453	29650347	23676758	26240425	20707036	20687857	28683087	19978110	35366694	35198661	26436832	26275080	32583322	28543744	32917303	28344642
Glu Lys Val	26266	15543	16144	3802	3698	7795	68367	46538	3008	3056	2056	2240	17627	1811	1610	4252	232259	235166	277995	276355	312731	300183	329260	332826	210418	214690	249582	307423	273128	321213	273006	328483
Methostenol;4alpha-Methyl-5alpha-cholesta-7-en-3beta-ol	24792	19472	7387	5103	11908	11832	6407	13357	696	3197	5217	1229	22862	19279	368	10636	340771	339011	238589	246567	338138	335585	244360	242757	299071	306515	287015	405473	378983	310604	449165	319679
5-Methoxytryptamine	11289	7651	6451	4897	3389	1621	15307	19183	6227	6131	3047	2438	4772	2799	6851	7140	35921	32459	40729	38524	33380	35329	32662	33361	35658	37437	22012	26459	37286	31133	34572	36830
Androstenedione	2442	8882	10057	6293	2072	6930	32240	26062	2296	6986	2126	5387	8037	9626	1693	1705	41144	35025	56967	54167	59847	51666	56180	54761	37219	36581	48565	61244	56796	58774	53047	56386
N-Acetyl-DL-valine	88041	81156	87520	75418	74068	70554	105462	111817	20513	20642	27489	31979	59944	61487	16914	15275	129653	121473	98508	95233	108635	97546	89939	86649	109543	118308	93316	87570	112240	101525	121498	109095
Malvidin	27903	573	22761	2510	2517	7942	255624	255363	80301	84749	77498	77410	45410	46634	32261	30351	118471	118979	104905	107063	119331	110057	77338	74015	169131	173710	138001	176003	184392	113547	186207	155867
S-Lactoylglutathione	359612	113640	281244	226650	297649	238975	2025792	2021673	511526	221861	707996	704465	345530	230327	47430	313269	2378026	2545011	1733653	1718476	1836446	2034456	1491450	1513215	3048364	2933085	3955532	2809672	2390343	2271136	2670387	2339292
Esprocarb	624427	609641	613303	685745	687814	743873	701043	610570	277	216	147753	175761	64092	52815	39679	37373	1112683	1092536	1864911	1829256	792061	792849	571214	596214	903538	900062	670722	1016296	1076265	786230	704561	610513
Huperzine B	211040	211444	122159	185806	184842	119326	84614	138583	81981	81820	57528	72938	89852	99583	99685	77143	3063	5675	2900	2157	5777	9089	1184	979	5467	1235	1884	2497	4902	5831	2690	1434
20-hydroxycholesterol	154911	146596	147415	159457	155633	159365	139936	157053	88696	81836	171159	178424	132703	133948	177356	178371	1457711	1434904	953589	908678	1109469	1098804	683202	700075	1314086	1300038	1419150	1995833	1840193	1472171	1764261	1480685
Stearic acid	312726	52649	55136	81370	183560	133105	150914	91279	424504	181785	156243	145795	98313	147990	208267	245156	682957	712610	644789	585117	622790	650091	395582	373832	965623	988699	857658	961928	864724	601679	774103	590462
Asp Ile Glu	162669	174917	154641	102045	151365	159437	100743	108985	21970	26593	78839	77247	13997	10753	5289	3222	131051	114656	242002	301056	348434	383374	328935	321522	217759	157410	184043	212241	194998	187329	313024	216276
(S)-2-amino-6-oxohexanoate	590054	622664	562311	553022	533029	565793	314017	335085	564339	582471	658154	613633	640136	641827	582950	585789	440896	449737	590948	536545	495541	476733	508804	504259	398441	421378	406283	489711	441356	472808	443694	512789
1-Pentadecanoyl-sn-glycero-3-phosphocholine	71575	66623	74450	33220	39339	36668	24451	22240	21048	12322	37696	56833	41915	35479	32871	18383	125857	82152	77296	93064	88666	91523	115863	83862	79339	83768	92238	104526	128809	107425	118031	127060
p-Aminobenzoic acid	88064	109098	109893	142238	137852	141123	46274	41566	122113	123278	101593	104104	146610	150351	104125	108859	15200	11430	9612	5816	11513	8806	8034	7708	13555	14840	17170	18299	20504	15932	12078	21228
6,8a-Seco-6,8a-deoxy-5-oxoavermectin ''1b'' aglycone	4483	1198	4460	1224	5703	5270	11786	10901	16465	17862	20836	20649	20259	19784	522	12198	80356	82898	77318	76331	93796	85908	72871	80644	53441	56456	54371	83321	68988	81143	70250	84232
L-threonic Acid	2002	1311	1203	492	393	1630	15840	12922	2156	753	1965	2352	612	2901	511	387	35285	37525	28695	30330	25922	21196	23303	24384	34037	33188	23046	22859	35254	25258	31309	24995
Ajmaline	201960	184890	186890	57582	74300	85985	384043	382618	4873	179744	244414	259146	225530	224691	219639	221788	722394	728762	729620	716725	765036	756405	802946	798405	641949	645735	1081476	907758	747249	784760	686225	806892
trans-Cinnamic acid	18171333	18181495	17992717	19923890	19639337	19529070	19359006	19680473	23257706	23497188	23861768	23446011	19800720	19601536	24321249	24291030	13530012	13284777	9997592	9622899	11633918	11502886	13433484	13225023	15489207	15242265	13275229	13354294	15112447	15009909	14479867	14810210
Polygodial	39386	43350	45467	45388	44227	42964	8207	7287	30967	28439	37532	30337	23188	21911	33617	34829	2096	4319	1920	3516	1035	3590	3519	4504	2424	2790	7431	4187	3267	4869	3159	4673
2-Pyrrolidinone	100263	150298	126216	190449	176698	171406	209276	225487	109175	84461	106878	106288	132442	101278	108970	100357	236847	216550	199255	184430	199110	205300	176266	192432	266410	259813	221817	173444	259106	225171	242799	224103
Ankorine	631289	621896	606089	799042	786181	786368	543511	535775	785004	816598	824574	843469	739124	700833	579735	596866	220109	225452	229178	220055	337177	354696	226071	214230	437736	435139	215676	226659	363703	368401	342785	358978
Trp Leu Gln	5301	3901	12569	9283	14851	5344	67330	50419	3889	4119	16667	17957	13588	8701	10470	7139	92880	84599	90010	106090	108704	80845	108887	101930	113664	101898	143843	116511	79759	122937	90296	129846
7alpha-Hydroxy-3-oxo-4-cholestenoate	187763	176686	206323	137259	168129	187244	160897	128841	112950	124869	175612	180852	97526	126339	118237	117090	365404	349446	212181	197872	212830	228413	172385	161038	255947	260967	256773	372764	310202	288273	357862	304652
1-O-[2-(L-Cysteinamido)-2-deoxy-alpha-D-glucopyranosyl]-1D-myo-inositol;Desacetylmycothiol	4650	8832	8182	2448	1646	6293	56743	28733	598	555	743	9879	1769	618	708	660	167537	167642	194365	185951	192876	180736	187111	173972	140607	137856	133211	209390	156263	164494	186240	209970
6'''-Deamino-6'''-oxoneomycin C;6'''-Oxoneomycin C;6'''-Deamino-6'''-dehydro-6'''-oxoneomycin C	16205	17978	20564	23616	15213	22883	9207	15101	17580	17533	32725	35463	17552	20790	29283	8435	91058	85441	67380	59244	61346	62421	74724	76139	90937	83953	79607	92802	105569	134056	114564	81874
Gly Leu Tyr	119336	168801	177619	9247	25182	17943	11669	68890	13135	3419	5626	26306	2887	6286	19782	3255	140225	227157	201215	279316	282644	225718	262386	232175	214096	187528	247037	330323	203921	244264	220257	280934
2-Methylcitrate;(2S,3S)-2-Methylcitrate;2-Hydroxybutane-1,2,3-tricarboxylate;(2S,3S)-2-Hydroxybutane-1,2,3-tricarboxylate	2755	1964	1918	5944	1646	6367	8673	7714	10866	10083	12274	13305	11835	10136	1152	7915	69888	64930	70894	68496	64223	64384	56718	55257	43777	53285	74648	76291	64825	55714	51931	58000
(25S)-26-Hydroxycholest-4-en-3-one	111150	111093	109083	124102	122610	125244	169286	168179	99503	98086	102127	106972	117467	118206	127926	125143	693122	678827	482893	499785	567860	547584	419203	412384	537893	559788	624927	843495	774264	659196	766524	648140
Hypoxanthine	5977629	5915793	6445644	5891472	5923179	4466328	3307624	3293207	7426982	7354791	8068260	7808225	5122012	5058634	6854677	6938688	426851	707664	624739	735166	573536	436146	516783	566923	1038982	1049403	1028932	1406735	1277791	1443032	1177356	904164
Cephalosporin C	82623	85450	82206	78930	80899	80690	4879	5104	89801	88911	93007	94945	103123	100608	96261	84992	310980	306915	258556	260531	238267	233219	218872	204400	223805	249173	167169	256246	257152	232952	234381	232957
3-Hydroxyanthranilic acid	182974	185971	178523	177927	178125	172979	1132	61165	145660	149771	215680	213888	180124	172309	142616	163221	61136	21977	41766	46390	64638	38834	63581	28830	62539	65617	12179	41158	77008	86896	28517	94362
Oleoyl-L-carnitine	102905	93739	80289	762	468	41912	27780	18373	91539	99218	195102	212222	70232	17972	31377	31632	447847	448416	336845	332894	451722	434681	343510	350140	521887	528265	963233	809817	881893	720798	847683	650684
1-Myristoyl-2-hydroxy-sn-glycero-3-phosphoethanolamine	24782	910	25024	46367	43923	40198	354	1506	31019	32717	64057	59133	39286	40869	36080	34734	144271	142514	120869	124426	117668	113196	117447	113872	201446	194982	123168	188112	238023	206164	236317	179468
(20R,22R)-20,22-dihydroxycholesterol	1082459	1070008	1020504	818690	848945	810662	875576	881088	614970	618120	749345	712609	891780	899171	682262	690496	1291956	1311057	1340885	1335013	1251292	1227604	1121576	1086601	1314754	1290264	1315745	1762482	1775883	1604224	1591039	1352668
20-Hydroxy-leukotriene B4	326229	281283	328346	378431	347554	384005	312331	280555	374180	448848	377989	405103	383281	470395	390695	388788	132652	148637	138117	143804	131060	105434	109642	134719	258179	238270	94033	92118	178871	223806	164098	181220
Palmitic acid	68336	53014	40914	139694	140995	152476	102117	75961	103886	127008	102094	92394	51572	42242	111299	82457	441093	460048	350219	373486	436700	414783	218100	221299	675694	676286	556667	579044	624113	402103	587410	406442
Glu-Pro	824671	821740	828438	374210	428697	380374	1414058	1410974	7595	31047	356294	324695	231075	230791	22471	24246	3812623	3639846	4665847	4906439	5137611	5204946	5168882	5217536	3884450	3895605	2929194	5057424	4653014	5334501	4943091	5724535
( )12,13-DiHOME	265333	261991	259676	281604	281644	289600	211825	214407	363062	370749	430647	427279	290706	294052	279993	275655	117182	118081	89063	77844	83441	83979	109976	106283	114091	109273	35194	70132	141292	128185	95849	96141
2-Amino-p-cresol	35326	19281	25095	33503	33240	20987	47713	53810	18581	19807	9975	11289	15180	16853	15035	11685	136894	125165	122914	149946	126004	105225	135137	119955	166329	169793	97858	116984	147794	155620	179630	151832
Phe Leu Asp	175740	251993	231212	168597	212334	234744	467502	450276	95955	92925	114981	137795	60656	39550	41601	37092	515876	540169	643441	644257	603228	636546	673112	678779	715690	786006	358578	648702	783571	746413	719502	740008
8-Methylnonenoate	57926	59011	46655	37576	49772	43886	49939	43660	31345	27246	36652	23902	22772	20927	47808	41438	69408	75924	86471	90204	99835	103096	108700	108447	72409	57320	88259	88465	87150	102970	91515	104426
L-Metanephrine	13842	37710	8747	24285	9289	22227	131150	95300	51638	50882	69371	68906	14471	18703	50527	47070	182964	185835	134872	122212	101236	64564	92808	103687	206763	195043	206745	154260	144730	114809	172433	142053
Hepoxilin A3;(5Z,9E,14Z)-(11S,12S)-11,12-Epoxy-8-hydroxyeicosa-5,9,14-trienoic acid;(5Z,9E,14Z)-(11S,12S)-11,12-Epoxy-8-hydroxyicosa-5,9,14-trienoic acid	108304	110400	109964	109087	112878	116180	15652	27205	26137	22851	29850	42944	26355	25302	28298	33505	1198	3335	448	755	4149	2164	2732	1690	7847	4294	2240	1588	12102	737	15366	8954
Cys Arg Phe	14778	37373	15844	6454	6568	24385	13345	6421	72112	72563	88784	93934	76890	79436	71784	74760	426537	306207	240359	336942	240844	239109	231195	239141	363240	292143	416721	336595	275954	396265	272631	322435
Val Lys Ser	152839	45482	50966	33101	109081	62922	133734	214790	183424	128070	222406	249877	135129	144762	252297	303134	1094831	1240194	1439232	1468233	1419904	1361740	1164300	1452295	978027	862210	1096797	1346519	1152381	1399022	1271790	1571473
Cauloside C	9717	24935	24818	47604	51777	54015	81600	79691	22931	23205	45988	55714	21898	2109	22844	22097	940061	915595	732604	747931	842834	832008	565649	544280	1034027	1024081	720028	942691	914910	629448	1044599	659243
N-Benzyloxycarbonylglycine	64364	106844	99617	62595	35185	41629	209818	187750	125909	124401	95356	36498	55931	47410	99875	37762	450036	466261	581584	607325	644148	670825	659349	661462	494519	488003	391043	586289	619186	720446	620184	746689
Dodecanedioic acid	4530010	4914180	4437182	5625119	5247692	5344479	690927	879554	2565952	2816393	3187608	4534361	3498519	3236915	3993660	4138989	196696	198670	164306	191199	209500	181783	330187	192461	205175	212792	134330	175872	303982	256637	294727	217184
alpha-D-Glucose	859433	938178	942302	1505800	1518749	1487758	411306	418366	1390798	1435711	994435	988794	1604914	1597111	1675941	1645098	164077	156987	63211	61482	102453	77524	117345	112744	229892	245124	88512	106646	170690	112642	124961	169560
Ile Phe Val	664482	712487	701115	402233	394235	672789	666223	673546	836025	839199	685629	680598	583254	570117	723345	715897	97714	177403	289970	281163	193084	158915	47007	46598	362609	360521	336252	404175	196370	122320	422326	202813
(3Z,6Z)-3,6-Nonadienal	11159	13565	14049	16004	15089	14516	2214	3681	13743	13487	12249	15114	19904	19591	12370	13392	341	141	432	773	613	725	1174	1575	225	241	442	329	501	1042	120	164
Taurocholic acid	42444294	35306365	42338731	15632695	15623692	15503992	82492209	83297890	4024527	4018184	1725302	1714764	2309986	2228393	11469277	11504788	53998065	53980744	52004211	51772277	69237399	69401375	66782306	66971240	62483390	63300229	75035706	49951787	74847582	82616862	51386750	43545277
D-Ribose	20965	19920	18323	14923	17931	14465	16511	23543	1857	3660	4569	5259	2712	1854	1465	1272	38773	33557	32541	24812	32543	43710	18469	18054	44315	39553	22782	46575	40143	47371	37106	49377
Ala Leu Asp	183933	241759	198877	124552	142756	116081	579053	574218	27049	29291	90500	95707	69815	6663	24014	37062	519338	494762	601832	588305	657215	667225	752517	740644	621906	597938	493655	664762	844741	987549	765488	731447
N-Acetylarylamine	2491	1495	1677	2177	3056	1328	2037	1352	810	1003	2484	1221	316	2599	3224	2770	29954	24320	16920	14960	17825	8498	13420	7402	24036	23869	18246	18053	24599	14210	20731	14043
Kynurenic acid	349154	357316	221345	513111	424823	534839	205661	184452	601236	606595	511268	394625	645627	676862	508533	477583	100122	107865	102504	99485	97880	101479	98508	98894	110119	113379	129191	120028	109324	104590	109758	116092
Phytosphingosine	455765	536450	532596	916874	934696	845058	769828	809678	661823	708954	775831	852366	890666	883085	1076727	1032338	4318174	4302126	3207381	3118370	3763103	3748678	2109754	2059437	6556195	6572864	6223346	6194322	5492769	3999999	5674252	3974295
14alpha-Hydroxy-5beta-cholest-7-ene-3,6-dione;Diketol	1004769	636426	724524	648019	721841	927120	937640	927291	547826	537501	906191	718472	581851	560970	506553	572402	2388033	2371378	1386158	1389363	1610136	1532084	1208189	1244170	1834334	1803461	1726240	2645184	2659683	2104589	2648567	2132370
Cholecalciferol	58193	57283	62820	62094	65557	56207	92706	92132	47571	37031	60542	65695	75456	56737	81125	84529	623400	617539	801972	818885	630620	614185	435414	434640	739514	724604	1050907	1039072	809402	667579	742768	611357
Amastatin	126262	145434	152356	134342	151792	144371	165388	136822	33993	27330	110263	141640	6769	13478	24433	37305	205150	212790	269218	255286	271647	257312	174078	181321	238947	171713	221969	276125	172557	235258	171400	233961
beta-Alaninamide;beta-Alanine amide;3-Aminopropionamide	9273482	9254260	9179379	9352045	9406352	10119041	7923804	7852768	7728397	8132993	7681295	7508459	10889033	11266175	9248419	9162359	4253730	3694036	4666794	3868196	3015802	2343608	3477338	3730034	5441472	5563341	2193937	2195576	4465212	3342477	3914243	3923318
3-Methoxytyramine	23021	15433	22298	4806	15752	8816	33196	33394	5378	4267	12665	7123	10014	7431	13386	10459	33502	41131	31625	23684	35219	49094	50534	53969	26232	20914	30593	35312	36380	43020	31749	32312
2,3-Dihydroxyindole;Dihydroxyindole	27272	27792	30762	12184	16027	12777	14758	14954	11881	11373	12073	11834	12001	11919	12655	12649	252651	231983	303337	300312	297658	301622	196640	191865	313332	323784	184425	182389	255574	255381	307809	287428
AL 8810 isopropyl ester	1561392	1555502	1531301	1657764	1617071	1623263	1477482	1460839	1882007	1916507	1229004	1239342	1591632	1629766	1347246	1364041	556060	511273	549269	521870	502699	491100	475353	500118	587000	570431	286244	442881	543431	527101	492807	613174
(10S)-Juvenile hormone III acid diol	193556	191695	202722	267098	245345	254225	147617	139198	442589	456630	357633	331283	594292	605225	502892	524447	78002	79708	43969	57959	72668	76019	91948	116071	62815	38635	37143	51969	63756	109656	67617	76970
Citalopram N-oxide	5632	3984	3863	2781	6260	4743	11857	10520	6864	7073	6895	6928	3598	5336	955	4887	26315	24493	44263	39942	25582	32447	31242	28103	27644	20180	12813	21703	23439	20154	27466	23406
Cholesteryl-beta-D-glucoside	3998	3558	877	1431	1819	2684	1877	3143	3854	3405	5260	1531	890	943	4424	2289	41928	40957	33918	34150	41684	48130	32214	31859	46216	48751	35401	48359	43562	34194	22954	41347
Reserpine	16106	15897	11212	14728	11468	11109	26350	25823	6808	5195	12115	9513	6507	2653	6476	8715	99859	97288	35300	34748	53951	54912	49751	36931	51386	52231	55495	77091	63342	83730	81868	84718
N6-Isopentenyladenosine	261013	238118	223030	300757	280245	300314	319618	446463	203208	234720	259984	295391	150628	197626	8500	7361	3154041	2937221	4057933	3609248	3369752	3209447	3726569	3187813	2710020	2829050	3093165	3585085	4854098	2621663	3138261	3108450
Val Asp	822713	525420	797045	499726	493937	354005	2325140	1372399	399361	394398	123563	308142	16247	24664	122981	129128	2188796	2154374	2546532	2489924	3284214	3242735	3130946	3163434	1990874	1985130	1054113	2294550	2261709	2406112	2471750	2756437
Sphinganine	21202	18674	20331	156797	162264	182201	151904	145261	261231	280244	273741	281618	134054	165222	472911	467493	2261744	2262900	1803077	1778127	2048107	2010536	896345	847743	3588214	3578282	4111121	3282867	2879990	2244548	2906381	2187044
D-Xylulose	643064	352575	339544	491704	246895	489121	263270	176989	155676	194916	147064	142433	73275	75492	128294	69808	657238	625461	557074	486558	386735	900676	301215	412926	805836	727508	684992	1050355	568578	1042486	734533	953513
5-Hydroxytryptophol	352779	344830	344374	317801	312597	322270	341846	362176	366893	366751	244377	244615	322304	329551	381585	386417	81730	78141	127785	127514	115936	116443	124238	134097	104330	102119	126686	78108	112265	120028	98152	127663
S-(Hydroxymethyl)glutathione	42546	42469	48495	5534	15566	28849	77596	70602	38843	41411	48411	50381	47480	50401	47425	51861	194657	162186	381149	327280	273710	266649	241968	221009	190365	239214	171560	315288	272275	238038	232384	263137
Baicalin	221814	223297	233910	186252	189983	207507	150449	150203	48446	130008	208335	210560	154463	218605	37291	95131	1166707	1138365	919515	882626	760883	742718	691031	696162	1113154	1103602	695513	678414	826141	649018	785048	680414
Xanthine	1962650	1865445	1838023	2557637	2543825	2533265	944983	945500	4467717	4484848	6238043	6198814	4382517	4371078	3624917	3677436	225425	219615	99330	112493	42556	44008	86914	80647	442951	431037	638312	557323	301847	259952	546454	529373
Sinefungin	923391	667541	900285	309341	383820	395131	604870	615650	207990	201572	18398	19663	11734	27063	230987	239256	562065	522846	545783	523105	504576	503740	641158	621957	450474	455341	414696	485167	425127	465431	563778	744295
Ginsenoside Ro	29266	30130	21504	10793	10324	14449	14858	13873	3011	2037	2073	2590	4856	7989	10408	11456	31355	40988	50362	49600	61451	51288	61722	60159	29506	25142	25412	31173	38165	44018	24618	43046
Creatine	1800173	1749530	1725595	2547373	2364314	2419552	3449494	3468623	1354883	1396378	2275491	2036767	859399	886856	900207	842957	4357169	4376124	2456629	2449936	2477651	2606298	2251339	2345805	5030848	4853603	3019953	2979927	4102721	3541517	3683302	3374236
Indole	709899	639639	554414	683325	681074	651433	551813	547573	693280	688538	409229	557044	704840	727907	738729	717689	295510	300998	204758	233924	197748	175030	202335	197593	373828	324061	328034	274053	279897	225991	241480	187233
S-Adenosylmethioninamine	33979	32533	32097	8259	11268	17061	133336	143462	8036	9101	17669	10198	7631	7433	10934	13785	328873	343205	383310	371301	384271	370140	448551	457990	268849	271771	412574	402379	274594	346719	293418	473827
Gln Arg Glu	132123	130753	131200	92473	97926	93321	121003	116954	40964	40976	68993	72299	72035	72000	50302	56114	5176	3458	4059	5200	3978	3316	1946	804	1607	514	812	4461	530	1360	1003	1295
L-Histidine	303836	423249	309256	142355	50873	89757	398829	389424	69274	70293	138998	179756	144169	147723	10518	10766	340112	356338	623865	601798	653331	648034	764538	766423	291617	283586	323213	442429	456327	549887	394403	478801
Cholesterol	804	3318	3521	3502	3272	1648	6984	2323	1456	3828	7314	7937	29256	4596	7928	6173	100407	74592	60387	59157	79161	74328	33450	42653	76410	74559	92463	138102	132988	106896	136977	139273
alpha-Tocopherol	8644	7856	8735	5705	598	2253	351	9268	3268	2749	3180	1344	8622	7314	6591	5325	67586	59083	51778	60455	61057	55635	28774	30319	53630	47341	77902	87180	54611	56516	56967	51254
Methylitaconate;2-Methylene-3-methylsuccinate	30805	31668	30882	27920	44738	29706	351282	340664	128578	127025	164268	162485	39888	21148	24381	65403	478470	494125	341378	367610	410908	433330	348467	334837	507625	497821	946883	649486	509518	547952	596891	560716
(10S)-Juvenile hormone III diol phosphate	26659	17635	30712	23146	9225	16948	101321	43508	4614	13692	14771	7238	25705	9832	23974	14877	144239	109897	101123	89495	77552	86045	125310	106136	60202	67870	101035	89461	73242	108898	117598	111450
Hexadecanedioic acid	968373	947871	943367	922261	1054183	1260208	761400	722440	1214528	1175256	1567329	1482347	1168769	1691264	1262008	1326419	638463	653033	665782	556517	681337	693014	707486	735308	638161	717938	592978	782443	760435	769059	611154	836611
L-3-Hydroxykynurenine	236977	165872	276320	108914	5198	20179	410348	86755	1982	123870	170600	193336	175062	199722	197920	181115	635114	636161	1135652	1113486	1088232	1102553	1119854	1105209	544988	546922	829648	968561	849126	960594	689608	617528
3-Deoxy-D-manno-octulosonate;Ketodeoxyoctonate;KDO;2-Dehydro-3-deoxy-D-octonate;3-Deoxy-D-manno-2-octulosonate;3-Deoxyoctulosonic acid	9930	28110	23213	22598	28948	20825	41147	35885	5314	3366	7895	11540	4361	3087	11779	9118	43389	52413	56999	58145	68474	63103	55380	54507	41102	41954	26134	52650	53857	54778	58300	61835
L-Palmitoylcarnitine	1335	1348	844	7820	2285	857	26048	7579	20780	14619	49845	50875	1750	1922	11084	6506	246109	198716	318393	317147	227219	226604	167895	170035	282408	289611	498947	437133	302709	278614	349722	266653
Lactose 6-phosphate	2567	311	771	402	1379	658	17129	18537	584	771	250	3550	1030	431	1458	1940	83373	73331	58306	36103	33046	55335	33488	23282	57429	47330	29255	31490	36897	36558	33163	34847
Prostaglandin H2	442506	426409	326830	349615	361924	378765	289531	286182	310558	293876	473068	403787	366619	374098	409209	415052	115632	112905	314448	187517	149284	151524	102122	97259	265356	262547	190902	110804	163301	141813	210077	133126
Ser Leu Ile	1463359	1532823	1507829	1662124	1517432	1655465	1012160	1026148	1436257	1435144	1459593	1495203	937841	850442	1225193	1198850	370529	365873	309033	301413	260377	237757	195838	192433	352691	425054	421472	480587	462052	306583	497498	259206
Docosahexaenoic acid	479	1552	619	11397	8818	8252	5831	5506	5659	6001	10695	12432	7305	5959	13738	13633	20187	19534	19460	18170	18990	18648	21506	21612	20822	21735	25230	22080	16686	19341	17051	21303
Lumichrome	266591	268900	260686	377411	352691	373341	121518	120255	371148	376160	558222	541025	397002	394578	298134	301077	31494	32891	28245	19766	11292	19284	11803	11219	33600	36217	9925	5904	36471	37662	43292	30897
4-Heptanone	51243	50301	51944	59398	58119	64443	35743	33888	54934	55219	71763	68984	71647	71810	46706	47882	22221	19381	16818	17451	21542	17751	18458	29288	26011	28102	10375	8788	39133	36639	14678	23457
3-Hydroxyhexadecanoylcarnitine	48530	43989	50054	47675	49583	32334	28492	27816	29214	41311	32043	26874	32045	31144	26937	30455	14310	25379	13395	16727	16764	10850	16051	10244	21899	17159	13211	19801	14165	15543	19361	7837
L-phenylalanyl-L-proline	851570	825606	1080132	1130701	896432	912200	807537	857439	1256759	1240032	1059891	1125496	861048	857814	1387453	1388922	335582	294609	262476	307136	299538	284773	278318	272116	341988	324339	311490	328412	345486	312273	365398	308558
Prostaglandin E2	3378682	2509335	2452021	4423405	4488247	4269563	3261857	3090528	4368336	4411694	4657299	4224381	4213439	4212542	4685282	4695951	2290609	2267698	1914319	1954451	1973870	1944531	2047162	2016253	3450560	3256217	1995130	2156893	2832926	2104137	2434081	2084428
1-(1Z-Octadecenyl)-sn-glycero-3-phosphocholine	99060	98017	96565	81887	81427	87638	134791	141741	29150	28542	81984	86063	78803	73994	43615	44105	410919	409093	262045	273777	255971	248691	161426	164661	286428	285198	378133	573776	397169	350682	394259	359928
L-Cysteine	129065	116787	123764	127429	122493	113114	54836	36943	178904	157457	250636	215089	186238	124996	160836	119799	2703	563	3145	946	8092	6865	13129	12717	8848	5413	3671	780	3943	4007	1059	7214
Indoxyl	61683	46511	57780	81310	75086	70734	83493	85244	88608	89304	57619	77385	89437	90202	80026	69891	557657	612290	435420	452904	354581	347776	358412	316849	751837	717710	527783	433456	521777	438842	548566	455911
Juvenile hormone II acid;(2E,6E)-(10R,11S)-10,11-Epoxy-3,7,11-trimethyltrideca-2,6-dienoic acid;(2E,6E)-(10R,11S)-10,11-Epoxy-3,7,11-trimethyltrideca-2,6-dienoate;(2E,6E)-10,11-Epoxy-3,7,11-trimethyltridecadienoic acid	59293	67334	74901	72989	70097	76740	52732	30765	59576	72620	66910	69537	89055	82628	111720	112199	18492	24525	22823	17618	24103	9910	21696	19499	27413	19469	8556	7654	29057	34275	12936	26934
1-Stearoyl-2-hydroxy-sn-glycero-3-phosphocholine	62278	64072	58183	41247	6378	9230	70549	2668	275529	180303	289083	320673	11124	5475	44853	56878	2329236	1938937	1159950	1384533	801813	566890	750122	769426	2275276	2063843	1908266	3490236	1717281	1988408	2474462	1750712
Toluene	42155	42015	40536	62709	55634	53766	27982	28877	43028	48464	41147	43667	60957	68959	68799	60548	8898	9149	7656	6761	2560	5133	9094	6241	13831	9586	10451	10815	11010	10314	9597	10302
Pyridoxine	377539	289611	390338	239742	225461	99536	543407	528567	204008	141762	178507	190413	277733	289804	138326	173735	727581	736888	880112	897382	1073893	1116014	1084414	1096093	646319	665092	387243	777087	747218	820704	805216	907984
Asp Val Glu	44652	20052	55338	67312	51342	69699	12490	29464	5221	22999	10996	13994	2247	28292	44435	47931	340356	429972	520809	397269	498895	560802	414136	471542	249515	264926	358075	525796	273536	410090	400094	378164
N-Acetylneuraminic Acid	1608924	2642900	1722512	3127877	3133971	2373502	2445308	1780587	926402	899150	782841	765819	588510	1473958	641460	605735	4434192	4423096	4825897	4697180	5844418	5792095	5167973	5184132	3863762	3839013	4520337	5231024	4474240	5852700	4741528	7431887
2-Hydroxy-2-ethylsuccinic acid	319159	4471	2617	458489	478484	518677	149130	68076	871439	859560	881124	926208	782153	853092	770339	839211	2895219	2882508	2463354	2438730	3788583	3746712	2817341	2834542	2414973	2410069	2003247	2615401	3178930	3369340	3217366	3394287
N-Acetyl-L-phenylalanine	56136	56684	57646	49391	49555	48877	105484	100931	29990	29786	58716	61091	56480	54640	31418	31178	133961	135435	118882	131177	142679	144066	100679	95154	174111	170600	83380	160926	138832	153600	153995	205969
Jasmonic acid	1483496	1480428	1478980	1713078	1734676	1712997	605917	615106	1749397	1741655	2529107	2505166	1782937	1768703	1290887	1282517	43722	43997	62086	92039	61263	41789	34217	49364	54192	98701	59651	49575	88179	71011	72865	47714
5?-CHOLANIC ACID-3?_ 6?_7?-TRIOL N-(2-SULPHOETHYL)-AMIDE SODIUM SALT	729374	726127	707646	256792	291556	282653	2345405	1951507	84562	86348	121480	124975	101989	125075	245338	274931	2101889	2115949	1917896	1882453	2607258	2608624	2180963	2153677	2840336	2868680	2912163	2060690	3430603	3674103	2083857	1701071
(7S,8S)-DiHODE;(9Z,12Z)-(7S,8S)-Dihydroxyoctadeca-9,12-dienoic acid;(7S,8S,9Z,12Z)-7,8-Dihydroxyoctadeca-9,12-dienoate	336523	335815	336584	295262	289917	288639	293120	288361	108277	132031	182255	179499	144208	148575	70143	105503	2192	1359	14295	13705	4030	3156	4035	5085	13885	14887	29060	4035	13900	11456	69587	8521
Gentamicin A2	92665	86724	91962	44124	41353	42535	143795	120395	9586	10215	15683	16259	1683	25406	6444	8842	355534	353340	394785	442915	357087	350090	320279	278001	311978	314650	118503	350642	298462	288087	353869	372921
Acetoin	991	711	1128	2297	1619	1638	2804	2400	4740	4072	4792	2681	3288	4212	6035	5195	456	751	1403	1222	397	690	1055	922	1935	1495	418	975	2570	941	829	1330
5-HETE	398540	255104	383396	206335	209286	209289	169042	186616	104366	107580	154655	150011	98424	129158	88287	89833	30380	18908	26734	17818	37187	42975	35015	43355	44650	43232	17312	27274	20764	44010	61426	62177
Allantoin	25493	28625	26981	35676	34641	1196	32085	32710	3337	3894	2050	2270	3844	1897	2300	26803	95184	94238	176259	184746	101874	102493	85454	86275	151907	149826	106386	120315	191743	102962	184937	86650
Cytosine	47119	28080	29469	42656	40618	77835	32502	28492	39398	42186	72205	55420	47785	57480	39298	30657	8291	11769	7630	13260	2745	751	4294	4510	2027	5292	8675	1542	7693	8633	1301	1843
Benzyl alcohol	481193	592648	760614	659269	643623	635360	215810	251476	506510	537371	775718	784454	721739	724769	529039	496617	269650	257788	278149	287892	314997	321710	258848	362168	282843	288469	144952	179899	350774	348438	279668	268030
Glutaric acid	204310	201430	151848	229165	221178	209366	47978	61231	92837	108325	95667	69875	118109	120878	161436	160035	2015	1634	1126	1398	1713	312	1141	4287	1837	2779	1893	3806	1576	1845	1338	920
PHENACYLAMINE	791210	795505	775409	425708	427441	416581	73198	78931	118653	124811	232334	237844	146676	142495	177397	183751	13791	7352	15153	13119	18126	18788	20951	21052	6249	9564	6653	11252	10125	22839	6677	18401
Pro Ile Gly	307371	296425	299056	176633	207650	180155	508197	474665	275098	273821	314788	319406	70873	50142	222675	252384	673300	654050	815371	819719	853581	840179	911477	893126	587516	586033	1059295	1101258	723203	868612	657910	814850
4-Hydroxy-4-methyl-5-hexenoic acid gamma lactone	1272951	1274550	1312127	1454974	1296018	1318729	1312767	1338697	1509876	1445087	1732325	1688565	1126537	1096114	1662159	1654615	752267	735027	481640	470059	656418	668282	836511	842947	635100	762664	522572	706174	873979	930704	817246	892675
(S)-2,3,4,5-tetrahydropyridine-2-carboxylate	12795	13986	22089	19087	15289	13879	11531	8430	16542	14444	27486	23223	13165	19186	17797	20008	6446	7333	6880	3982	9425	4550	3035	4963	4610	2492	5267	6974	3697	6326	3469	9259
Glycolaldehyde	322205	349419	349715	333534	341187	319244	291596	310515	362919	370701	282422	283847	237135	240294	197691	215537	140860	151524	133814	148560	98170	71845	105986	48956	123467	96526	44541	63708	175020	100478	47164	77936
Morphinone	155548	158425	159569	163767	147256	168489	114553	117644	120746	133743	131561	142754	193484	178824	194789	188957	28243	50403	79410	77127	88526	88958	83177	83832	63573	53427	44050	88272	85189	81627	64215	89302
Solasodine	93289	93839	86533	14094	54320	48941	29681	14546	126006	140988	96668	112114	11769	8984	7255	11917	837497	618635	1021674	943996	1035782	902798	400459	563851	882464	1263501	1892201	1855332	1120087	950146	1404986	1506268
Atrazine	567670	514482	514604	535508	508550	527137	754899	748509	367013	365383	389108	371757	317830	335638	275896	263376	653041	643166	489410	493806	439276	436703	320244	319106	750743	734568	669020	590623	591307	445840	753291	629099
Zerumbone	34850	19577	32716	27307	33666	34480	30626	31054	42815	43119	67179	66668	46185	41629	41248	50615	17973	16802	14684	11265	11158	14763	14066	18943	20692	21507	16163	12427	14468	32515	16530	17288
Leu Arg Ser Lys	543880	465239	380690	537917	575431	555164	457755	515726	1422560	1474049	1115215	1072326	2084074	1911585	1302607	1264755	170357	169275	151125	135852	197686	185453	175548	183874	186289	149584	251078	202415	242937	239510	158146	165071
1,3-Diaminopropane	11073	13743	11744	31596	25984	25080	11949	10581	47577	49815	31536	29715	46320	46426	32823	30948	27914	14890	9356	26045	8424	9070	22215	7378	17290	16594	9957	11877	15435	8908	18156	9307
Glu Leu Asn	14382	3312	8696	14895	1277	12243	31235	43335	19215	1126	27703	29064	14437	720	20620	16338	54285	55947	68523	59698	49084	33981	55293	23922	80084	80265	44538	91481	113733	92944	115317	125522
Prunasin	27726	31874	16775	12909	14870	15887	28855	16216	12822	5101	18692	17997	5355	13274	2922	983	549872	482095	1318394	1390792	794829	748228	825436	1350141	485135	446424	583360	601004	480508	627914	989439	664878
Pregnan-20-one, 17-(acetyloxy)-3-hydroxy-6-methyl-, (3b,5b,6a)-	2759998	2737796	2496733	3305774	2994163	3028059	784907	785755	1965649	1957718	1178673	1467791	2406645	2460936	1339897	1346689	43605	11264	62556	60313	23736	3048	1897	19759	18681	32948	1918	23459	1736	19805	18332	4420
N-omega-propyl-L-Arginine	1194053	1187877	1190416	1159814	1165823	1192503	1026886	1011254	1365249	1416521	1228781	1287892	736553	737005	820461	806925	1371	1508	957	26247	959	1083	979	1106	93548	109372	592	42516	3422	1101	697	21357
Pro Asn	42720	41298	45300	15894	9093	17836	117590	120281	20417	39501	87873	91748	1427	8392	4231	4977	954195	1077839	771839	657527	779962	895801	880512	782156	907900	896345	1214150	1928293	1325601	1190846	983654	1032626
5-Methyl-5,6,7,8-tetrahydromethanopterin;5-Methyltetrahydromethanopterin;5-Methyl-H4MPT;5-Methyl-THMPT	17086	17211	14375	13906	11521	10640	28504	31277	1300	7377	10587	13794	11030	1005	964	9099	72675	71433	44822	55092	55581	106874	55161	49285	59882	76209	34866	57966	65233	81537	62962	99445
Tryptophanol	645869	431799	489303	1030066	1029849	1054487	959537	957828	1700148	1735681	889244	871854	1630958	1622137	1592053	1566702	384900	397124	236476	230945	224012	222294	119850	207442	523012	507532	589219	297902	366933	226263	294852	276510
Lys Glu Gly	272763	238866	236518	63023	149771	143393	302253	302117	229771	228851	211061	213406	143530	152644	351379	340015	328174	325103	614289	617693	579592	589063	620152	616748	388543	399937	370555	502730	444098	509706	458266	539117
ALVERINE	1148	1190	1188	1694	1291	1769	733	679	2450	1973	1845	2287	1957	1736	3243	2844	20244	17620	16012	14306	10378	10994	4087	3996	25564	24521	24428	18751	14689	11718	17152	18120
Glu Val Gln	87742	105392	114416	129510	114601	87610	253769	452031	49290	47531	77334	51772	31851	12167	20542	26579	288071	288883	336434	325963	452097	439706	363536	359786	273885	260866	158105	282880	398942	374103	371304	406813
Pyrrolidinobutiophenone	17258	6355	8349	47800	51950	50350	40618	42841	30931	20975	175707	183288	28129	28859	55358	54972	228787	227947	190152	196782	367741	354661	172405	175024	293562	291346	204027	344515	524321	376056	472301	347912
L-Leucine	201209	203377	220407	169550	188929	179708	184618	169513	231067	243148	234735	237370	124466	155182	223984	235521	68820	73837	54201	56920	53602	40906	51090	52533	90586	84362	48386	70452	100936	65459	109597	82915
3 -Hydroxy-5-cholenoic acid	1624670	1610926	1563515	1329995	1331315	1313723	1295588	1306581	965264	1056280	836324	775318	1477432	1516125	1152360	1142969	214986	277261	196870	187858	229013	212768	244411	254112	264793	252466	559414	370666	285493	304554	254716	252557
N-Acetyl-L-alanine	190473	187233	141599	171815	177990	180789	548249	548235	54761	38617	95566	86821	101899	107693	36021	40664	658306	638020	539880	534756	543440	541444	552773	534994	600034	598312	306261	507366	691269	764692	755622	853131
(4Z,7Z,10Z,13Z,16Z,19Z)-4,7,10,13,1 6,19-Docosahexaenoic acid	4231	8644	6115	47845	46881	42437	24602	23942	25988	27355	44830	45383	27469	24371	56487	51281	94957	83274	79599	83625	80014	69726	82495	84364	86495	81448	106153	91840	65080	73358	60581	77670
L-Phenylalanine	73843943	69345045	72743728	71843404	71613113	70552523	69564262	71579519	77935796	79331240	93928947	93701701	61382591	60518168	87106951	85777847	38789540	38465271	22484690	22260811	31888510	31774753	42253063	42045395	43215645	42105606	30878473	39025964	48625102	49585637	42606357	48814177
Dihydrocapsaicin	566352	567523	566635	548342	550903	549686	651402	644242	513959	526741	520564	562710	701411	684678	421671	415949	186815	187999	158065	153928	152132	159043	177366	183809	199561	200279	168408	190267	238195	213005	214366	229641
Juvenile hormone III acid;Juvenile-hormone-III carboxylate;(2E,6E,10R)-10,11-Epoxy-3,7,11-trimethyldodeca-2,6-dienoate	16052	14846	13001	11748	8817	9843	26118	18610	6969	7019	7139	8272	7114	7482	6707	3873	19832	21216	19458	20488	30863	25520	20607	23956	15691	16733	23440	22058	21184	21440	22354	31676
N-Acetylserotonin	2556270	2585379	2519905	2698069	2705177	2687529	1652983	1665477	2011052	2000968	2349356	2273512	2204511	2231721	1464459	1503057	1335183	1289764	1193502	1159129	1234735	1197808	1188656	1179918	1272734	1241777	708943	842627	1116920	1030218	1096210	1163533
Methyl farnesoate;Methyl (2E,6E)-farnesoate	248675	243556	252500	226996	232203	232910	126185	134216	216717	207933	202144	183825	256292	260342	262362	277239	124854	113490	104139	109887	122992	127992	111913	103161	114343	121740	189066	165846	119415	126133	132490	134075
gamma-L-Glutamyl-L-2-aminobutyrate	973285	1036514	1002816	517178	540594	549900	976002	949914	10377	21810	108024	148412	66819	75750	14016	18520	928937	901183	1218645	1197514	1535140	1563131	1670635	1686064	1104402	1099568	534881	1067788	1338399	1552237	1350104	1694111
Vanillic acid	17938	19081	21160	19161	18124	14576	65762	59723	14165	13244	17008	17115	15684	19088	11666	9302	49279	65173	54012	54514	74894	72585	63826	69910	59794	58151	46731	50868	69844	80113	35696	64693
LARIXINIC ACID	6208	9228	11543	59382	6567	60868	541533	543379	5607	9381	28931	28499	50012	27120	67560	126913	1538051	1598362	845953	867422	1488179	1318555	1159397	1629045	1036238	1108838	2096785	1939218	1054410	1622547	1149530	1373583
Nicotinate D-ribonucleoside	30296	40035	25702	18122	17728	15045	44338	46624	724	1909	6389	6500	6165	1339	2794	4352	57859	62259	87841	103561	119872	101785	85742	92617	35800	56744	53921	92447	75167	82342	91809	87152
Acetoxy-10-gingerol	41742	95986	44169	7975	9493	7887	389243	392614	14858	5541	4638	6054	7735	8466	41445	1314	534428	544085	429056	433627	550243	534120	646047	636009	384107	391094	878867	713210	541347	612466	451572	658900
5-b-Cholestane-3a ,7a ,12a-triol	188	16183	8000	621	1329	1208	505	1395	2704	2712	2487	2280	251	779	3047	2806	305371	309020	236450	222519	225531	212813	113707	112756	219106	218698	331046	455955	211509	231851	307538	267790
Octabenzone	45566	33872	33694	22597	30682	29294	43421	34589	56078	53938	61827	69291	31325	31137	54961	55717	16486	20621	9933	6872	6261	10406	13759	14714	7511	14363	4593	6696	21209	17894	29448	16714
Vasicine	1891	2700	3262	10990	6070	7407	293	559	14982	21388	9471	10499	15829	16555	10907	11697	701	138	155	569	705	935	134	353	284	751	386	510	760	795	1015	826
4-Methylaminobutyrate;gamma-N-Methylaminobutyrate	162305	136454	128836	199398	182632	183376	169309	179099	438283	391578	440798	441359	265480	307736	538651	567554	93658	116651	93748	53544	74657	83733	79772	96521	132820	117289	61322	86634	99160	112366	113995	146138
Pro Pro Glu	414639	422232	415888	352203	335858	339996	222620	206052	369886	370898	480515	472716	582012	578492	397471	395921	105245	251717	355612	350717	382229	370588	391000	409142	55172	84035	76189	140676	84926	311554	195815	323123
Benzonitrile;Phenyl cyanide;Cyanobenzene	748964	711148	724345	700189	719433	679056	717222	727813	818311	779366	823972	877331	598115	568121	895023	855344	367702	387181	225897	250433	332410	336580	486628	462238	413063	425344	329904	397908	484168	435109	398630	478696
5a-Cholest-8-en-3b-ol	34689	30043	31599	5863	6039	9857	7623	5918	11413	8545	28326	17716	28858	2397	11906	18173	701640	696253	513763	507884	612914	607475	285583	296321	436043	434435	721488	1021597	533253	582711	707581	726843
Homocitric acid	25664	39286	35709	24355	44357	62354	134358	149837	3584	3746	8347	54498	33077	7315	49553	48185	214431	203046	301965	300026	317367	299577	298827	179963	153214	157648	309672	327080	312039	344710	230319	207605
Iprovalicarb	239922	236878	223241	201850	199766	207460	180722	174151	324718	229655	161732	173657	167173	150394	236055	243450	399672	395043	404071	399832	399182	394222	365079	369869	394366	394580	572225	561969	351216	375958	404779	507559
Trehalose 6-phosphate	4342	3277	1385	348	1187	1139	68623	127371	16976	328	163	76366	959	30326	1315	1349	717880	709150	603056	586527	644101	663418	517037	518262	635236	636643	938253	1159105	1030160	448289	1117771	1105001
5-Androstenetriol	50628	52662	50961	44202	45841	42908	35090	35190	17690	20697	30147	21648	21380	17740	15344	18460	3373	1903	5440	4787	4607	5230	5711	8048	7378	7388	6957	4821	5667	5903	14355	13029
2-Naphtylmethylsuccinic acid;Naphthyl-2-methyl-succinic acid	95324	94989	83886	94619	50568	46728	149979	143065	34069	35516	55477	35706	40624	45186	41287	53510	144223	143070	88277	85034	111474	111239	123600	116743	156847	152727	74652	104103	139885	122089	134666	107110
Valerenic acid	37806	38828	34119	24557	33551	22175	87740	82332	24529	24634	28395	60972	11140	16209	9619	12286	97521	98422	93863	96162	109592	131410	102958	106413	77165	73786	115449	93517	89723	169626	105520	120703
3,4-Dihydro-2H-1-benzopyran-2-one	201883	200132	183745	264064	268197	266369	238508	230717	434685	442126	321726	327001	273138	282493	518988	527963	77255	83196	38545	42572	42851	47278	60018	67030	108531	108227	60439	46719	89347	70694	78519	69331
16a-Hydroxyestrone	33593	29854	29600	33791	30946	30858	3298	3528	15834	12562	18522	18691	30743	30046	23400	20206	1940	1581	1841	200	286	199	3081	3190	1101	486	252	1964	205	1428	1065	329
Acetylcholine	69657	103818	64267	59157	55779	77768	45628	57763	25735	73926	7573	32348	31004	5208	11530	8357	98846	146594	163126	133181	165358	121884	121390	111970	100429	107995	44332	125667	85115	124395	122433	143905
Undecanedioic acid	658595	654573	645861	931201	904566	891759	192559	188174	508518	513268	638999	635434	862337	875704	1007069	1018063	103780	109785	113553	104473	134083	117397	275948	107771	116583	119210	50467	80688	114347	129170	106551	131346
Juvenile hormone I;Methyl (2E,6E,10R,11S)-10,11-epoxy-7-ethyl-3,11-dimethyl-2,6-tridecadienoate	597627	586013	571365	641393	603313	800777	511541	555193	606309	608374	902498	901745	1193042	679950	986400	1021942	255719	242667	175503	181892	211021	206747	255395	266232	292158	282089	148511	149747	335814	337760	255327	278499
17-O-Acetylajmaline	23510	14183	38683	32102	25387	49681	55704	48576	56861	58395	57187	61934	60460	60652	58373	60127	114887	167258	130463	139956	128972	126786	105248	122436	111134	110209	145390	146383	177407	137772	108103	138462
His Phe Met	14683953	14718432	14610518	13499201	13369117	13344687	12635157	10391611	6858038	7014009	7454328	7547625	3194366	3185578	7581827	7661220	95842	113250	45169	97955	120197	115668	161114	111674	105507	112070	44530	47785	404820	435930	98384	117349
2-Phenylethanol	33016	21822	27085	43357	45203	46440	28704	22514	78124	103004	117771	90506	58806	66876	103276	51594	13825	27841	13673	8779	8395	9251	16270	25128	22647	22313	13622	8178	15498	6683	14333	8470
Lyso-PAF C-16	33058	53131	29029	6510	9084	3625	2629	903	51417	57563	75211	66981	55705	56778	42789	39475	663133	664226	426782	420892	425473	408799	266914	277877	534938	548656	597007	1109790	1019690	776709	898806	614018
(2R,3S)-2,3-Dimethylmalate	748	405	692	1762	377	1829	31491	32996	468	313	1422	375	1924	491	436	389	44603	40384	38883	44485	43606	39633	44144	32682	54123	49717	104622	78698	51678	51750	64106	48105
Lys Ile	261972	418080	263704	251487	260985	262192	170321	171027	246150	253237	272691	289667	248218	254706	204881	207276	149345	150897	144640	149849	151720	154283	165603	168438	178430	166707	138717	178867	168042	173085	176898	168543
Leu Tyr	2046846	2013201	2051261	2530955	2510707	2480247	1074580	1102248	2952638	2952801	3054906	3082148	4932580	4857310	2963331	1867556	146961	146985	35305	47445	21467	23000	8143	18582	76690	65923	110626	52606	66213	22331	51746	38697
Citalopram	594745	662867	568819	330066	336419	283032	468870	507189	146985	163277	209291	217358	255905	244772	207996	216586	553046	634531	655877	636918	753610	792234	765213	867392	510317	507927	373673	485948	627715	715545	697198	728572
N-Formyldemecolcine	176706	197575	186109	175064	239309	187613	244339	220594	132774	178787	131070	130220	138722	173999	214924	207310	331665	359290	248986	251998	209424	240451	211890	221222	268043	305520	270468	246315	220222	217018	258789	279021
1-Oleoyl-sn-glycero-3-phosphoethanolamine	2535	124039	122061	46767	13425	1192	31686	36645	94069	82591	249234	225014	1870	3988	1658	3448	2146331	2067140	1541377	1538966	1572773	1486140	1350691	1950125	3205493	3114053	1146580	2740434	3195514	2232288	2234796	1577526
12-Oxo-9(Z)-dodecenoic acid	161003	169009	191763	153559	143626	145844	139013	147422	223223	219898	252645	251292	226200	184152	135936	158031	90568	92869	67080	75502	72872	78207	86040	90125	95086	116346	30255	77951	114639	122538	108841	102021
Gly Leu Glu	222417	221573	215137	433075	180353	166823	467043	412297	120783	128951	59024	56969	203349	58280	155010	260218	669045	437474	581772	571127	462527	433634	755828	477219	456342	451188	299749	543808	797433	461048	445223	486419
Citraconic acid	448271	623333	530727	540409	566588	558289	195175	420686	976900	950562	1364312	1364054	723551	732985	1433335	1495485	157916	156220	140360	112850	76987	96148	100198	52547	199174	165010	269209	134811	167930	181351	180071	168928
Tylactone;Protylonolide	2570	8858	4310	3868	1450	5496	160708	158150	8114	2563	3256	32796	3278	3238	11684	1150	369517	383974	241878	241770	304841	302908	338492	341199	271829	282049	672010	524559	367091	429251	331096	513642
19-Oxoandrost-4-ene-3,17-dione;19-Oxoandrostenedione	619920	627021	608394	619427	596147	581327	649101	634465	1010774	1001946	947466	915752	442745	398227	952052	935420	137107	54159	46482	49914	15945	18454	12198	10271	159813	131727	151872	114080	207703	18130	226032	27786
Phe Val Val	478580	480665	477925	314713	311804	306527	406745	410731	118194	111752	188865	191626	244372	241892	146464	149603	21557	22129	15718	15967	23569	23744	27404	28834	20170	20481	14850	26576	16631	26459	19329	26266
15-keto Latanoprost	871788	853318	853617	1152938	1152224	1138965	319569	298805	816502	837156	456208	450474	964873	943240	547745	536165	114511	110753	106199	1943	100680	98149	128498	142136	102198	103121	167066	72590	11363	103576	75936	12710
L-Threonine	80288	143188	142131	121835	145569	120988	46909	53605	170696	162965	284513	278940	172133	171974	140734	138977	21072	25326	16781	16435	18300	20256	20887	18585	19901	22926	18214	21069	14829	8916	18200	27193
Trillin	27769	24656	20907	13486	3992	14961	49857	52356	1039	25647	897	1764	419	2527	16713	15100	163980	159387	677175	649001	264974	267745	219573	214749	379140	384450	318094	355424	205488	201607	215658	155103
Simvastatin	1490	1376	2301	5637	6610	6467	5611	4944	1175	2283	22181	23416	2417	2951	5960	4416	39803	39906	34919	30441	61665	57711	27149	29837	36926	39582	33982	58436	87538	65912	72920	54140
beta-Tocopherol	706	2925	1900	9037	9731	8506	7316	1699	4742	5174	18166	19536	1440	833	11049	11221	38950	31558	28374	29973	37770	38244	30177	34056	22401	24376	19170	37213	39367	36144	42147	29860
13-L-Hydroperoxylinoleic acid	8700984	8634897	8542222	8102928	8538148	8432029	6818041	7467551	8772712	9009916	10737057	10583919	7536860	7058309	7516944	7085319	4897718	4573055	3654060	3867192	3931155	3762859	4265207	5574965	4976641	4493494	1831359	3499815	5877563	5390801	5164129	5435269
Cinchonidinone;(8alpha)-Cinchonan-9-one	59712	53512	66037	59485	58106	61494	89746	78111	91033	78403	62169	34507	89982	90025	70041	77283	146947	154508	117792	136488	109014	104877	110072	110976	244925	258717	138976	148741	189921	160156	218376	166137
L-Norvaline	433280	393203	405530	360462	387133	335036	327079	322509	722809	726708	780722	738244	463167	456176	967932	1007127	138681	114040	61146	67094	121295	110329	154762	225897	122032	174014	107791	159748	238133	205085	163360	223385
9(S)-HpODE	68452	66191	76512	209860	62324	63220	42536	53863	94917	97848	118092	120821	74935	51951	70066	78535	25780	14673	10914	18490	9305	15063	15854	17301	32361	22754	9984	19555	25658	36178	24407	26843
4,5alpha-Dihydrocortisone	164172	190248	157350	65451	78817	117052	95688	100352	133014	142861	41225	79113	117783	99833	199940	200401	221856	250359	267412	283388	296147	307829	301160	285957	219918	217135	276297	320511	249362	289736	246853	301201
3alpha,12alpha-Dihydroxy-5beta-chol-6-enoate	9408225	9161622	9331180	11270037	11288668	11248478	4449204	4509618	8539323	8623596	5672191	5509761	10200843	10069404	6659475	6628900	2202128	2015880	2074321	1876705	2031321	2001485	2215122	2032820	2287441	2335900	2861253	2728579	2210341	2307468	2227302	2149383
Adenine	427695	425525	240494	492663	467344	465220	643735	643362	574770	590087	1101486	1052164	731786	751810	969901	918018	208747	186637	305129	310701	296372	324261	261499	264644	215777	224247	258051	315123	266841	278442	251161	283355
Bisabolol oxide A	233633	226511	232975	202808	201590	199196	322754	314399	166759	159505	131292	139020	135624	86443	113595	115362	406585	535406	271927	225320	230366	230500	389979	336162	456838	449368	640905	313251	534103	739728	746543	550410
3-Hydroxypicolinic acid	1305434	1222681	1227858	1254635	1249768	1261243	760854	791977	1292378	1302466	459639	666581	1542694	1552663	1473159	1435469	54251	49376	58838	62624	69917	58216	168308	371822	334927	30621	67597	17393	48421	45963	53276	14937
4-(Glutamylamino) butanoate	205605	208028	183006	82513	111562	107462	270526	249889	109558	126918	170202	157134	73145	72420	76630	87186	480201	476950	338086	338323	577686	576828	621031	616210	362242	365071	184482	321438	506727	477194	499313	423148
(24R,24(1)R)-Fucosterol epoxide;(24R,28R)-Fucosterol epoxide;(3beta,24R,28R)-24,28-Epoxystigmast-5-en-3-ol;(24R,24'R)-Fucosterol epoxide	106472	109690	120355	48492	59772	52451	64666	73256	223986	154812	94834	71384	380013	353279	71672	81385	1287940	1267819	1019054	1033639	1250752	1168939	765680	776286	904893	882175	1966604	1871899	1096531	1102437	1213183	1198836
Floionolic acid	1464933	1410081	1381470	1723706	1749787	1608602	1173400	1248634	2637601	2819752	3676418	3872818	2149414	1974273	3013723	2294801	1008227	1022436	842332	828683	791915	835178	1050448	1050701	1155880	1202186	574456	785728	1483693	1225785	986262	892923
11-dehydro-TXB3	87637	87868	83412	105309	105159	92491	84333	84784	112162	87430	60625	77887	113985	112107	112827	101378	38974	54664	58094	67589	68134	69251	50480	37334	25558	42104	35282	47415	51229	53891	52888	72885
Valerolactam	1632500	1633016	1652539	1279569	1261957	1246331	554777	554886	688410	693948	554756	562191	853903	852849	740319	743497	352286	370831	373724	380375	507408	452291	562867	545057	384225	379074	401637	373427	418421	435651	422643	486522
Leu Val Met	309351	184786	241318	216002	169386	183387	266155	292788	376009	386310	300279	494005	160824	316835	227759	309048	42947	39938	26861	31363	30847	49316	34884	16534	57357	18769	24824	36324	107008	51510	44845	36912
4-Hydroxy-2-oxohexanoic acid;4-Hydroxy-2-oxohexanoate	46347	51040	48350	55139	63388	60047	65124	67135	40466	42589	43925	50461	40685	38948	32119	25187	84963	75157	64040	57083	92005	94443	61400	57638	97741	99778	89351	184896	121574	130798	121105	146831
1-Nitro-7-hydroxy-8-glutathionyl-7,8-dihydronaphthalene	136775	108507	114954	39361	69315	70279	75271	66370	3765	6381	14523	9532	2608	4310	766	24095	282325	209293	406380	460977	341961	209096	387218	292899	231960	319806	232906	377333	304386	223317	351463	555838
1-Palmitoyl-2-hydroxy-sn-glycero-3-phosphoethanolamine	81468	101894	99373	122408	117122	112409	106588	28301	79766	81551	69016	70840	99262	95600	78123	61368	570814	526768	338663	267553	335964	321603	329835	317896	738229	687768	258684	540399	720723	630429	535581	391362
Dihydro-3-coumaric acid	4940618	5339967	5316969	5014079	5027490	4979817	1521234	1486315	2097189	2173558	4126884	4077295	4812689	4847807	2631878	2730892	128260	116327	77489	72892	137709	136529	122209	123226	212056	208040	44917	56648	128717	141135	136407	223790
Ser Leu Glu	258996	238718	171066	218013	272911	262989	297069	251722	186012	246682	9980	91922	4254	17772	168711	239365	360489	376718	331272	360109	339762	301071	279265	306155	428555	412470	303649	335336	349001	621097	650917	444965
DL-b-Hydroxycaprylic acid	103394	106045	96809	123200	119252	127751	50567	81616	120237	126639	142117	142296	145415	174053	102747	109120	46191	57970	42728	28273	31933	47209	50034	66563	45322	40708	11797	19934	84328	105340	25565	73573
N-Desmethylclomipramine	539717	526834	501684	208618	196264	235511	761722	736862	82419	9131	47614	43614	38384	33504	94773	61071	1318908	1192669	1307700	1299361	2407397	2389113	2019472	2046228	1084745	1062438	467909	1095627	1496886	1711350	1578660	1751234
Ile Ser Ala	10095	10631	12489	1646	5573	6220	12469	1355	8477	9621	9845	11788	1121	7637	8894	1314	33995	26910	109096	69168	116019	112811	115136	99823	40378	57483	45494	108106	78045	83167	67681	93508
Glu Val Ile Glu	45153252	44154142	44485715	31627802	31479407	31818467	13736748	13527206	19221165	19591078	31495513	31589017	12107080	12462743	22209929	22400288	122624	267746	223295	216878	251907	147091	256287	262872	1461569	174028	436013	1437180	333979	346282	492657	401419
Val Phe	711138	694244	698683	792913	796320	801717	958059	966984	1567568	1575701	1285684	1301724	769108	756315	1011159	1008719	234359	224221	173258	176636	161701	142707	116791	121055	294397	290079	355657	268306	313851	188004	339024	197416
Leukotriene F4	33354	30967	32053	24634	21922	23553	8743	13190	21596	21834	4623	22000	29598	28941	24090	26356	137537	121844	94211	105449	99082	116382	115693	160788	67792	74555	103237	118571	72547	124636	87154	150523
Anandamide	83472	126858	134111	72217	74494	77463	255505	238483	199339	218104	298863	281869	165507	166331	120821	124871	790557	788359	501422	552288	549647	846547	545511	485113	743579	736357	1603194	1101598	880545	791622	917063	867442
Glycerol	2058	2373	3381	4713	3037	1519	574	612	8720	9778	3787	4583	11565	8515	10437	10329	692	442	1267	1183	847	720	939	1006	920	557	229	655	1001	1576	907	502
Galactosylsphingosine	6090	4851	2565	5874	2216	7172	2943	4266	10607	9473	11695	10024	11966	11561	11184	11042	71885	78189	41296	31494	80557	67214	47163	53702	55045	36776	39561	81015	56250	59575	44154	77289
Pheophorbide a	1580	2222	1875	86	278	162	2062	62	883	142	579	468	2809	1296	329	602	40370	39370	6968	11615	15240	16737	2921	3037	29783	29987	28214	46520	26775	22492	58940	32290
5-(3,4-Diacetoxybut-1-ynyl)-2,2'-bithiophene	17311	7031	9973	11594	17294	17256	36613	42620	22623	17929	17509	17152	16750	16274	19752	24278	205860	229457	147418	150203	135571	125569	122105	125493	115618	131590	36396	96689	133067	123519	147888	124527
Deoxyinosine	77113	70207	72901	84462	90904	84289	48153	43659	100667	102559	130361	128926	43599	46825	107959	107141	4453	9362	5681	6250	3623	6163	2549	6504	5012	4005	3788	5160	5914	4809	6114	2415
DL-2-Aminocaprylic acid	9950671	10248947	9974569	14294968	13548517	14054063	3975258	3879616	21101200	21636253	17753356	18449743	12227300	11840391	8652589	8349491	144345	223626	166639	172188	211031	205638	97137	176127	123133	192651	290971	260567	214873	205537	176124	204221
Phenol	3722126	4451843	3937597	3906244	3833981	3786601	4097982	4204150	4196282	3992918	4819115	4820818	3165764	2859668	4787054	4092743	2077855	2128985	1435771	1414356	1893269	1920962	2503617	2477943	1923919	2256272	1701098	2162434	2636226	2748518	2368928	2680793
3-Dehydrocarnitine;3-Carboxy-N,N,N-trimethyl-2-oxo-1-propanaminium	649846	500708	538765	418477	416532	588433	497794	676518	204151	299141	209901	378243	337099	238469	169609	131252	665710	897049	1010151	922687	803239	1032640	971143	814171	678913	648522	1160788	1285217	793355	931471	583801	831642
Phe Asp	548153	541885	542224	456061	448185	441061	1126133	1125750	379452	401471	543900	536572	171009	176864	346411	350260	1045124	1025368	688777	695919	1146382	1095388	1373939	1374711	1090235	1066299	420451	945271	1359543	1335523	1143843	1246075
D-Proline	5331421	3238419	2924988	3442756	3354481	3297626	2325911	2244007	3243676	3335721	4122672	4075381	2727822	2711801	3471396	3601348	1852387	1761668	1790126	2062672	1878812	1816633	1708173	1590625	2167260	2281691	1536285	2368974	2298261	1933488	2733307	1983736
3-Hydroxylidocaine	395206	387954	399506	514467	511434	573838	138497	124379	574114	596240	555754	586013	1028585	1004035	408175	418622	17480	5526	7799	7124	2321	6350	3817	5581	2748	10339	7964	1968	7884	2089	2131	7260
L-Lysine	1331076	1333186	1306622	1696477	1729164	1712533	1349859	1369987	2309128	2151711	2711820	2661941	1475059	1473773	3003933	2996208	733731	731550	580202	598384	849105	883010	833560	878662	726015	543414	728633	760415	1017810	1002053	740115	933331
(S)-4-Amino-5-oxopentanoate;L-Glutamate 1-semialdehyde	195958	178649	153242	129579	135191	180680	107036	105230	269736	225499	374149	356680	249478	286853	144295	229580	75977	79742	82015	81582	97448	102364	111335	87816	84614	79156	30852	91205	94736	101358	94305	97232
His Glu Phe Glu	531375	539970	495106	382968	451089	368868	810320	632287	29640	32147	176376	116142	72025	57016	55353	30712	1639425	1585014	2158748	2110261	2285197	2505586	1805044	1847166	1239174	1428000	450333	2023007	1729656	1798425	2091888	2313346
3alpha,7alpha-Dihydroxy-12-oxo-5beta-cholanate	2353554	2602281	2111715	2655294	2754305	2459834	1589069	1556137	1193231	1152917	543363	555447	1241625	1247803	785500	738245	125154	92552	157380	122437	89203	97048	132622	155761	128531	164155	95449	92160	113957	126928	113993	114570
Arachidonoyl m-Nitroaniline	85045	87984	86163	106258	97799	101189	19152	9476	107696	112011	119886	116422	230376	225461	114803	111943	951	1710	721	2104	1102	2087	3367	2017	992	624	19785	3164	1949	3963	886	2200
L-2,4-diaminobutyric acid	7951	13891	10366	16892	19013	32212	3304	14551	39695	47090	28179	24271	33075	37040	57275	33302	2681	12514	11467	12630	14144	11052	6570	8483	10776	9674	12469	6959	11820	12574	8235	10779
Glycerate	24974	13651	12280	24342	26509	26839	1949	1874	38739	39006	55896	54200	26260	25678	21942	25248	759	401	1134	1515	1487	407	229	391	1453	717	243	274	661	285	361	1351
Methyl cinnamate	147202	133722	146678	125652	127732	168235	95930	91623	124974	118792	134013	144205	174294	172711	118923	114158	52508	35290	86486	55778	49766	89210	64999	45462	64616	70970	50344	98635	117192	64335	75654	87811
Beauvericin	516	627	174	2828	2930	1897	737	984	997	1270	14137	13770	1000	591	1891	2168	28663	32595	31092	29874	38277	38330	13323	15140	45462	45917	31078	88899	54986	38195	86466	63572
Nicotinic acid	271278	325724	221779	300902	251899	437859	391416	353989	279496	252033	361178	362794	462951	369712	229875	221844	89763	71014	190062	193221	146078	66834	279120	273741	146447	132037	63000	113466	206385	136456	98800	93232
L-Iditol	62404	67948	66998	48349	48399	49501	291320	318481	20781	22688	40740	39906	27677	25926	23636	25853	122697	121301	1968448	1932473	178794	178479	161417	151342	88551	85650	172681	181988	181414	216858	118564	145416
Pilocarpine	104245	102156	76340	37386	141393	165442	78053	105083	139365	133395	108687	110867	211501	207361	115509	120966	43171	45355	42879	42437	36016	48430	47332	91496	44242	39605	38426	43727	64423	55385	31244	22777
zinniol	570410	634400	603709	531092	360048	543967	616516	645251	523717	545655	352731	304095	385614	446483	427183	476215	1113980	1039418	576948	657452	433370	336684	296084	253708	347851	316396	234588	187400	184777	246867	228319	168800
12-Ketodeoxycholic acid	7495	3774	3781	4404	2897	3523	23714	24265	7745	7259	6787	2570	8330	7780	1614	4823	59703	62458	55729	52257	62037	68893	68068	67149	31844	32727	86063	87420	58371	65234	50821	61439
N-Acetyl-D-glucosamine	20282	20306	19813	11533	7384	8506	40035	35297	14567	14924	10320	13640	13647	15070	1285	7020	92099	83592	29821	29443	82796	80327	57073	62129	66287	66511	19154	56592	67786	79701	91489	58642
Urocanic acid	13216	10167	9740	3470	3172	3078	13827	25410	5010	3911	2706	856	7812	4127	2564	2583	16434	17505	35558	38755	40099	36179	49648	49893	13055	17880	13058	32982	32016	30428	25258	29548
alpha,beta-Didehydrotryptophan	20306	14062	17955	20339	17922	12008	12775	12545	18535	17249	20988	25650	36252	37236	24066	21144	8622	4851	11209	11037	12400	7835	13136	9364	13693	6060	4505	6808	12052	4460	6792	5943
N-Methylalanine	192946	140370	126463	203650	258136	213857	337357	322061	201016	214503	249651	205850	168994	174885	155079	404622	2326127	2326907	2126576	2031417	2510988	2451510	1982356	1939711	4110528	4154930	1200108	1604464	3568717	3000992	3704948	3058424
Caffeine	4533	4208	2604	1212	10033	9034	25229	21721	15838	16228	18493	17853	17183	16768	18196	18339	74607	81530	88509	81751	87146	74440	62916	57042	46680	66390	34656	58542	63171	64565	51733	90645
Glu Leu Trp	70346	34885	71507	31891	42750	48649	119574	116694	6453	17394	6121	3426	23036	15071	16852	10950	224428	222936	190381	179427	173708	172439	173872	171671	206383	226179	429987	297466	182010	179024	169584	203716
4-ethylamino-6-isopropylamino-1,3,5-triazin-2-ol	7722683	7714230	7706721	5672775	5709754	5714459	5349908	5350500	9539124	9745197	9619460	10015665	4646877	4743730	6766354	6854499	1388191	1209408	1030484	999633	1342735	1326475	1283398	1319814	2167968	2196306	1376940	1658543	2161917	2046972	3036348	2856716
Tabtoxin;beta-Tabtoxin	91960	84357	117966	34736	40107	40737	222942	245782	22366	26792	21455	9834	23362	18744	11086	44461	304123	296448	352957	263278	439542	461187	484036	529762	250965	306274	61494	215602	294317	329512	309900	381094
Glu-Leu	284856	250173	287420	322661	285615	321809	1325856	1323387	240335	232348	313719	382087	484564	487209	372986	381406	237300	240312	61809	84020	107956	102057	201664	194019	163845	159158	46714	119412	194575	186083	113198	165088
Estrone	736544	725807	713429	874580	906132	903973	541278	515736	630115	663038	1111532	906785	1129274	1119736	597464	590829	197514	196295	203232	192829	203718	213065	208961	208700	221126	214675	209948	200662	232115	211796	201032	192950
Rosuvastatin	65729	59620	65270	68578	71754	74530	78000	44989	14636	22689	27715	17511	49520	37228	43525	43396	203158	206379	203089	196545	215751	216362	229530	228200	156574	152742	308173	318616	171083	238729	135473	187477
3,7-Dimethyluric acid	172221	166070	170276	392111	357888	135486	138668	210847	35819	34652	68991	62934	50630	58024	29223	23479	250674	530524	315471	365144	510561	468473	428513	422072	673199	646560	303111	262305	321633	391459	394787	528802
Tyr Asp	1125987	1158778	1084302	541937	588505	549593	2645653	2648150	182107	83227	130121	186745	107907	124369	159851	179868	4257996	4208118	3873184	3793026	7281327	7284480	8242847	8248294	3860427	3829673	1090541	4222938	5388706	6041978	5638826	6679767
1-Nitro-7-glutathionyl-8-hydroxy-7,8-dihydronaphthalene	318768	351557	247492	224171	169958	187188	223471	217413	55419	58124	103480	102393	48737	43952	80834	69687	652554	568386	708572	983471	1280894	1165123	894633	1365723	623376	600959	190614	625882	388139	731399	692237	400900
Palmitoyl N-Isopropylamide	3780	4614	4110	1066	1074	1897	130	994	2979	1292	10658	10998	929	1065	4889	3852	30408	29035	23277	22377	32372	32192	13843	17180	46802	44415	22177	38627	84240	43810	47479	42181
Pantothenic Acid	754470	640915	745955	659302	770369	747868	481812	1400902	1953551	1162372	1017650	1438582	1119698	798201	1136360	2166512	101802	167737	135248	69416	154379	94472	119654	110158	167563	228621	100512	86784	178583	146823	254531	206528
Toluene-cis-dihydrodiol;(1S,2R)-3-Methylcyclohexa-3,5-diene-1,2-diol	364	792	2567	427	378	894	1739	177	1134	805	188	1048	690	308	664	371	13566	14581	10330	9998	11836	7760	22865	22187	8484	7993	5152	5961	9471	15679	9565	13386
25-hydroxy-cholesterol	12290	8985	8252	8007	6935	11791	9338	8033	5928	6547	7027	11932	6600	5120	6686	8375	48256	47758	118115	117541	67864	65600	49251	52357	88214	88708	149258	118146	74850	62978	70693	48961
Estriol	16396	3897	12122	14202	15551	10203	12293	11318	15165	27043	29144	24964	49922	56785	37500	37610	3623	606	1855	868	3415	1119	2213	559	447	1272	1428	541	767	495	1070	633
1-Methylnicotinamide	49612	57381	44090	49083	61346	52867	13375	15083	96864	97546	135186	133832	259613	230226	181785	191664	6586	3249	12269	11880	19497	16184	8476	10077	15229	19835	3050	71054	25960	19820	26991	51768
Anhalonine;O-Methylanhalonidine	482890	501988	486328	371623	371600	402468	769340	640427	959950	635512	714031	691559	351119	345746	510095	502665	90285	93607	48397	53232	59667	17718	4422	39762	98834	103674	128674	99551	176151	24537	154495	48097
Procaine	601190	591249	596379	638629	649031	641409	243084	237873	449047	455668	463546	492277	224413	223219	217311	185609	3897	2271	1968	1856	3562	2000	2611	1135	2101	719	3106	2258	1554	682	2092	2777
Hydroxyacetone	33716	32926	32944	61877	45792	43157	44778	42420	40801	40632	28193	22866	46544	47036	45176	37768	33832	26428	21210	26247	15438	13335	22471	29523	21078	18457	18791	16203	27193	16825	23645	11950
Asp Leu	1541120	1523028	1510732	953704	972503	941586	904133	1050986	1235297	1253083	1165022	1142137	486757	484267	1363403	1288521	134704	215330	143264	160112	149487	130519	178752	143467	242593	184416	217453	224086	50903	180589	275262	203289
Moxisylyte	604248	568633	611048	631017	547382	544954	766290	798152	544852	932266	569450	572949	388120	372820	425827	448322	115331	125637	109609	107491	72511	81363	126866	91769	74223	90556	93283	91440	109747	67600	75121	116973
3alpha,7alpha,12alpha-Trihydroxy-5beta-cholestanoate;3alpha,7alpha,12alpha-Trihydroxy-5beta-cholestan-26-oate;3alpha,7alpha,12alpha-Trihydroxy-5beta-cholestanate	454946	454182	459937	436005	437722	442316	238947	286285	400686	381234	514337	506184	516554	500435	450328	450350	298508	289663	357730	364105	351565	344140	341515	343527	309211	306002	142259	336683	314296	342628	319137	381277
Glycylleucine	631033	621205	632675	589648	594367	580351	442061	437127	982534	997539	779030	799177	503750	500265	1184283	1171440	153829	158130	127287	137933	137934	140435	121367	125313	257152	250180	144471	181689	310407	189029	270149	230130
Clasto-Lactacystin lactone	598637	598472	597462	566148	574528	568302	259235	252754	473938	481746	867793	920616	901753	901235	544924	533723	82188	93091	173694	178990	266934	281869	202583	208124	205246	206464	59405	185530	318760	354042	252423	363961
Cephaeline	40271	38487	41332	104845	100957	99492	72848	73091	53969	52201	183199	195618	37060	36450	87255	81523	1102474	1072023	401193	387718	729340	699114	365277	363745	677260	670593	254690	563340	1196355	965745	958586	862091
Maleylpyruvate;Maleylpyruvic acid;3-Maleylpyruvate	614742	572311	578246	709818	689397	699510	841158	839087	641038	655841	491579	522934	502157	428874	408436	413107	876979	853676	871925	841672	1037220	1147740	860851	855102	915841	891361	617978	893693	700284	743203	943457	1122621
Tandutinib	15876	3909	14260	3394	3374	3420	47611	32405	17565	18602	23625	23530	21145	21414	12477	3999	121445	120464	139033	153988	140021	126889	117019	112588	75836	82575	37816	97227	124735	137932	89019	136846
Tetradecanedioic acid	3815917	3780403	3751280	4057624	4175805	4175924	3819137	3857179	4571096	4439962	4066481	4384442	3928405	3996095	4326803	4311672	3552934	3645249	3637275	3853168	3423502	3404605	3595261	3613943	3998795	3988059	3859644	3350622	3493137	3521592	3413014	3328382
Ser Gly Ile	52974	41951	59541	61624	62090	63217	57470	67160	76231	81193	69840	67940	46254	42488	104458	107704	16882	13798	17277	14886	11236	9306	5406	4821	22825	19318	18123	21872	24474	13328	21211	12704
N-Acetylputrescine	67897	68259	67647	75053	70874	38393	54915	56603	56734	52431	84991	77601	62323	50166	35740	19581	3378	6194	11383	11286	6566	8680	10198	11278	2665	4509	1413	661	11240	12802	14779	8204
Leu Asp Ser	2242283	2166255	2127410	1280420	1365251	1380973	2103795	2064398	565416	301289	644579	613944	74904	72298	821036	800556	2980133	2610275	3071143	2922409	4201270	4166508	4034600	4047882	2628636	2318459	909925	2809407	3276029	3409808	3713621	4639610
PE(17:1(9Z)/0:0)	1360	156073	169874	190280	197819	155333	231403	212427	246353	246950	261315	222353	181223	167372	203217	207073	710631	704393	280719	273166	472925	465331	102318	101116	1142603	1135253	497289	1142994	1510452	850754	1844508	1435974
Vanillin	68491	68881	68592	74252	74545	74328	204142	215251	41745	69574	70943	69811	70451	74155	59379	59575	147087	155191	200185	187915	252055	246012	219646	234228	164285	169871	83360	147337	223092	225869	171727	225084
Leu Asp	72826	94798	86413	52981	58194	37969	114852	135374	10996	23222	37616	33300	24242	26265	25714	22721	172684	161755	238433	234541	282599	421342	273268	277246	149239	148732	90497	190661	190075	234327	204545	330854
13(S)-HpOTrE	5342190	5337934	5268108	4680968	4356790	4828371	4160584	4124298	8677562	7554457	8839670	9486126	5671876	5536667	5997157	5620130	3978064	3834843	3402188	3262500	3755633	3849138	3452658	3624512	3227694	3250936	2074748	3294844	3900726	4233432	4618271	4622625
(2R,3R)-3-Methylornithinyl-N6-lysine	44438	49709	31149	25753	32125	22085	89385	71791	24912	41928	121766	137304	29207	35239	29373	35658	129426	93428	174534	131880	179075	160424	142731	129493	139139	146279	158854	183722	176343	187081	190040	78553
L-Tyrosine	2921878	2820767	2751602	2847663	2572023	2561345	3667820	3675655	5873846	5901807	7266186	7263280	2882958	2976579	7140450	7268522	1381260	1360168	576122	610039	818029	811172	1049980	1072041	1510461	1491932	1088756	1440314	1616158	1451740	1489587	1336077
3-Ethylmalate	128167	202169	110136	226122	217688	220927	126595	55550	143392	121765	208618	168168	184862	187167	109544	139683	259907	258912	222364	228696	312426	331379	270087	269943	224753	220467	185350	231173	284211	297564	282999	304597
Phe Gly	421635	392366	422652	576678	595726	540352	437266	434211	1054040	996612	591281	664640	451563	441456	959630	954749	149084	153456	94689	107304	121590	121271	128567	130222	213157	196316	151370	122512	217541	170684	161300	169066
N-Acetylhistamine	182430	183228	192474	218970	213881	216670	43198	15536	535716	526667	551161	558521	330074	328875	182172	189394	962	8376	2331	9029	14947	801	513	14434	26298	27124	43018	24018	24106	37878	535	1148
20-Hydroxyprostaglandin E2	729371	695528	710155	716969	727390	725052	470447	451170	926697	937521	862878	870056	535033	528785	624552	623127	235442	228198	299126	286659	400688	390231	413564	404995	437305	429385	239626	219162	256654	297090	442516	561629
gamma-Glutamyltyramine;gamma-L-Glutamyltyramine	221015	225294	180864	228837	181324	213289	188326	225000	273905	280891	300288	317205	128699	119205	261491	269890	53826	72202	67548	31793	103499	61510	41309	28729	50365	40190	127070	63928	71527	92534	129189	79246
Phe Ala	689815	680614	682691	642101	638555	639384	612344	611593	796063	807305	1023995	1072177	413234	324037	1046614	1039816	96525	72403	121345	121014	39019	46575	20163	40586	176925	175111	144524	130861	205976	44162	193552	86983
Venlafaxine	63885	81673	80667	58414	85554	69854	28710	18077	46477	67399	104448	110973	93325	92741	38229	38628	1880	4828	5097	5301	6041	3199	3649	8887	5165	3598	3064	4827	1948	3808	5075	6292
Allocholic acid	34374352	33785341	34671805	28487607	28642346	28697504	43030750	42858443	29190766	29030919	9604188	9684909	32508543	32162583	24996445	25079936	2718965	2427001	3508284	3343508	3123088	3230336	4710262	5039192	2847952	2781070	2824932	2537076	2337020	2614347	1834236	2747854
Pro Arg Lys	738493	829477	720762	601454	578990	610253	441372	437962	688203	611092	650762	693634	3589	506966	623130	2393	2740165	2829153	2485084	2474387	2553055	2535300	1812843	1790038	1814740	1820225	3576104	4436304	2015138	2307888	1931062	3447713
4'-O-Methylnorbelladine	33018	17095	19522	41079	28497	47099	9162	17463	45938	37773	39777	43437	74721	69227	30189	25592	4392	4110	3737	5484	5076	1510	2666	5104	8478	9615	2204	4505	6241	7855	4025	5869
Glyceric acid	947696	504539	503608	976930	995246	998131	112909	177871	1485380	1498441	2295323	2243570	971480	958760	923435	926456	43374	85955	17406	2679	69500	43481	18076	16759	92610	17060	69465	84492	51622	118912	75758	109380
Ile Phe	2390828	2427815	2376185	1828395	1777010	1726153	3688291	2670763	4500382	3093331	3406484	3368680	1544212	1520578	2412712	2408739	152591	282241	219231	223169	193200	206391	136155	170180	770038	442810	577445	462812	581813	254281	720504	280394
6'-Dehydro-6'-oxoparomamine;6'-Dehydroparomamine;6'-Oxoparomamine	70842	64700	49905	31563	31491	27415	88740	99835	28695	23053	39079	22096	20548	17759	22538	23662	105151	126379	149617	186106	176748	142051	180668	141813	130986	115326	29953	176158	163519	166640	195545	162425
N-Methyl-2-oxoglutaramate	93267	94220	85866	173672	141529	152138	71936	80963	196017	199128	301750	321723	474907	460552	248993	251840	12900	23502	44392	45909	44505	37471	35952	24386	65878	73553	21045	151929	86539	56855	64089	75621
Thr Leu Lys Lys	6685	76989	79001	94390	91824	98211	89164	98840	137051	133810	134834	132469	135693	125303	132871	132000	359746	351965	308919	310960	374311	374586	292055	291926	226170	226112	218156	339088	371785	348397	410045	389594
Farnesol	2909	2208	4233	2730	2385	1833	24681	25953	1444	1950	3852	2767	9732	10751	1926	1888	80761	86472	45727	46467	55685	54167	91897	92752	110454	114725	78288	42793	171352	174976	206415	180952
Pro Leu Lys	53881	52091	37265	29448	27855	31047	37640	33038	45611	23372	51089	20449	44655	32856	42135	41159	4565	5058	30561	48068	47480	37308	22621	54800	20814	10336	26475	15885	11939	7365	7542	18045
N-Methylhydantoin	68836	69927	64850	56765	64466	67661	74102	39218	48816	48316	57934	55586	103927	101724	61075	39445	7522	5094	7702	6318	5804	2903	7520	8471	6602	6835	13412	8899	10203	10773	5548	8552
Gly Val Asp	915634	947489	997087	533193	532325	535315	1919650	1933026	209600	216732	531611	202737	415207	235240	350858	350871	2618734	2557490	2097010	2058317	3921302	3972280	4169058	4191482	2007108	2016476	768055	2234971	2703720	3237126	3079066	3930857
Narbonolide	9427	9282	9513	8341	7658	3496	7771	1928	14405	3906	10178	4237	14132	12177	23259	15474	29523	28536	20865	19966	19013	20212	17147	16310	26248	28463	18997	26634	24747	20185	33614	25479
Niacinamide	299091	380161	363258	322700	362628	310773	225333	214135	226331	303523	407050	361412	510257	486630	474925	476429	3086636	3067825	3164363	3151139	4410906	3443449	3115879	2624304	2837119	2951299	1296184	3498040	3523646	3728469	4323820	6151509
Carnosine	90628	97114	102245	81070	90844	102503	40896	40058	105862	111402	145428	157033	65086	67356	85921	87787	25109	20794	32035	31129	32178	30591	33522	37035	25225	24045	29685	25331	21337	34234	24469	37699
O-Acetylserine	484702	280739	362964	704978	726548	745727	1105407	1162852	2283328	2329494	2044985	2273683	886315	838017	2520533	2270466	432761	425051	247701	270985	246530	275658	222911	239440	646896	619001	364542	412497	420823	252250	473666	417454
ALANYL-dl-LEUCINE	11455501	12336428	12228114	10733112	10749131	9429707	10878446	10383643	18756174	19323947	18171293	19274279	7388495	7382856	15304807	15519137	2694195	2706922	2308711	2308159	2244080	2199360	1318598	1286626	3779552	3720092	3094929	3671149	4806026	3369619	5294004	3947967
4,5-Dihydro-4-hydroxy-5-S-glutathionyl-benzo[a]pyrene	11802	12080	12624	5832	4571	2569	30657	29968	1296	768	415	1092	882	912	422	1038	37026	32851	55418	53344	25876	29974	29097	32725	22448	18188	3323	12043	27905	19774	19115	15798
PIPENZOLATE	1099451	1125960	1100895	1617858	1597212	1646043	419914	402906	1814723	1901281	2617423	2811180	3385838	3378052	1104037	1053727	167395	157963	178248	223640	155358	212845	284041	140356	159624	160698	174336	166275	159507	136455	253567	157860
Daidzein	1471536	1485784	1499560	1325649	1329654	1315868	2373381	2333685	412726	399205	650159	660545	318289	355245	169923	200015	856393	862512	520842	525619	530745	518470	542451	514004	736196	714220	921378	844008	796366	640464	752866	742146
2-(Acetamidomethylene)succinate	1292986	1226280	1226153	1112721	1172134	1127136	526558	557366	843655	841883	1590065	1607143	1425980	1306219	1015542	1198484	440843	425008	545614	575000	749746	785543	700536	652792	780247	367608	557758	563836	503424	684629	575252	771267
CAY10580	206194	201418	192600	219506	203567	196894	63033	55915	139842	137890	276966	283331	230318	231916	92702	88873	5976	7360	5265	7253	4119	6494	3780	6271	4213	5670	4771	11204	8452	11193	7372	12156
1-(3,4-Dimethoxyphenyl)-2-(2-methoxyphenoxy)propane-1,3-diol	17764	15817	17822	628	12712	13097	1836	2176	18678	18506	22492	21245	22836	22136	23212	21620	73423	70802	31556	27566	47261	44704	60672	59483	98816	97694	48794	46603	75568	85608	113481	131747
Equol	130165	132885	131404	135747	133037	134888	78673	76942	277409	283112	155819	146257	82185	81573	185286	179117	2250	3723	989	1081	798	5237	14055	15324	2853	619	806	8248	8769	772	6770	6440
O-BENZYL-l-SERINE	44719	54103	58762	33740	43198	32955	86065	76610	39596	39527	2003	33736	35398	1430	1277	38777	282984	299970	166370	304857	348476	350112	249394	284904	344414	160074	251657	353402	234472	183792	70006	333733
Ecgonine	305175	617253	299747	465597	456186	480048	837361	908697	1207370	1209190	1053637	1051370	450386	448759	901205	888574	107001	126723	169882	165123	106970	96349	17032	16833	247255	247295	311951	314699	353059	111801	398534	173877
Garcinol	8275	2200	2271	1825	2442	4401	24834	15376	10086	2001	14487	15231	12178	15530	1692	11495	106495	104701	129400	81211	88749	174660	88359	75429	72939	64879	158837	169701	66248	110554	85741	167889
Z-Ligustilide	117378	115618	118866	97072	95191	103611	120634	119246	51731	65840	82308	83829	75412	76879	28373	29663	121723	120613	135215	129722	139706	139719	130637	128858	141999	137557	61439	99620	143746	150383	126554	159069
Gly-Tyr	1011441	965024	994203	922887	912676	897694	651061	694193	1214694	1241076	1170796	1144931	602151	596681	1538836	1542867	249600	248152	234559	231329	244586	240906	201540	200561	314737	314283	279456	337953	391202	341658	342604	433976
2-Hydroxypyridine	52212	58803	50973	61051	55929	56893	40507	30528	42960	41307	58818	59897	51633	55866	45527	44520	252093	133362	255742	262354	232662	467859	212126	192966	162118	116200	54613	117607	162209	152739	174146	123965
Sphinganine 1-phosphate	7977	6394	4020	10399	9023	8183	16329	16628	3838	5487	21173	19839	6232	8498	7001	8735	85534	87960	74875	78304	102655	104947	72777	84404	70936	67217	24543	72104	114460	137629	110999	82357
L-Lactic acid	306899	282637	323051	365055	331820	391596	268016	278700	208494	200456	500486	586837	664713	608251	350318	351723	47930	44545	38788	41015	42457	42225	35260	83967	39988	38512	37233	24942	42003	59308	36924	32512
4-Pyridoxic acid	5060245	4970237	4914768	4414195	4366523	4390414	2555615	2587283	2882388	2921205	5325531	5213607	3227809	3283877	3146457	3513618	1532432	1505282	1523804	1510525	1915266	1935816	1653648	1695099	1475139	1478958	988703	1607870	1834372	1939180	1815243	2194930
2,3-dinor Thromboxane B1	1622576	1598154	1230451	1272574	1539961	1337116	834502	835688	1350766	1384928	1013092	987664	2332037	1532576	1859599	1872365	644378	1044143	606138	588079	498428	500951	477551	469120	667750	1173541	319087	404413	494341	416180	483162	977648
Ser Leu	7745357	7585024	7562329	6233213	6139115	6389914	7049830	7064383	9946575	10094034	11398576	11501805	3820391	3804584	6629289	6437245	557677	566001	658839	620379	315850	303585	56640	44369	1136451	1112278	1187570	1092092	1879567	318150	2415826	585922
gamma-L-Glutamyl-L-cysteinyl-beta-alanine	113623	110836	110525	46892	31965	27795	276398	303203	15202	15284	23090	19445	13643	16390	11292	10961	320185	321284	296470	287310	387372	612455	386637	405493	297859	360051	102886	217111	282880	271785	319999	566933
1-(1Z-Hexadecenyl)-sn-glycero-3-phosphocholine	30703	31656	31969	20265	35671	29083	723	45223	1516	830	29382	34376	24882	28445	399	16609	299920	333409	115507	111336	141073	134000	33472	32838	468224	466538	296522	816336	1008478	380066	667708	359058
5-Thymidylic acid	41981	47072	44412	770	16167	17908	1644	796	476	8581	22707	36320	13421	514	492	1237	250122	185309	91109	92290	232858	228054	169768	165487	197704	198655	527832	228546	193804	219115	191640	295148
Glycocholic Acid	134503	136574	104852	315647	246176	347502	575508	592026	269194	119098	116269	192373	257223	259049	423064	243924	1112613	1101612	698033	698319	691777	653260	744643	715793	646765	643265	1390781	1303371	689836	767668	651971	772999
5S,8R-DiHODE;(5S,8R)-DiHODE;(5S,8R,9Z,12Z)-5,8-Dihydroxyoctadeca-9,12-dienoate	40961	46526	32922	47378	55853	54470	50850	51303	77168	70270	74867	74889	38828	45838	40005	49455	155593	249976	129167	131342	105302	103427	79979	81336	97926	96843	132621	133982	78818	112526	82340	149938
D-Lysopine;N2-(D-1-Carboxyethyl)-L-lysine;Lysopine	1760649	1622211	1732540	1910936	2007080	1938331	1915740	1671322	3704317	4003588	3062500	3099262	1326779	1301535	2801322	2508380	608090	537535	490222	471002	1046946	642959	679119	1162124	622802	701718	460784	575871	787622	615924	714788	560410
Lys Ser Phe Glu	41217	36894	36973	61049	61166	60815	202146	194175	408887	412518	249432	246328	141699	138590	147180	140014	279296	275973	723268	706520	341351	337495	177395	179871	758000	747863	451680	683959	661518	242247	715143	494354
Ile His Arg Arg	128639	99103	108095	72309	83905	81839	58502	55475	72209	52216	45856	36804	21834	19822	37543	42207	1298	1067	1386	1518	7409	6498	14181	15993	847	1742	11264	8402	5303	7990	6698	9830
1-Stearoyl-2-linoleoyl-sn-glycero-3-phosphoethanolamine	13559	18047	16121	26210	25200	22217	13847	9852	6386	1150	16581	17806	24041	26143	11850	12866	30772	29876	36862	31194	39619	33157	30902	30885	30707	28782	34054	32601	38098	26400	28065	30131
His Arg Asn	307892	285529	304203	177644	187440	187124	246867	241657	200575	218668	166700	175794	209805	216118	305363	294145	494053	476893	610395	597109	609722	652827	569541	590116	369556	377381	666815	781502	437380	524340	446172	687153
Pyridate	27677	13807	37582	10907	41112	29526	45954	71732	14913	13621	16170	19004	3480	3016	2213	3225	57354	53580	422190	420360	65193	64775	56673	60976	25926	26871	20432	48912	67213	43325	42428	36268
6-Gingerol	162423	155591	174309	164636	170001	184361	202152	198121	218187	218730	230296	234036	153006	143067	172754	157442	99747	91171	58533	58170	69832	77607	89885	88545	152372	162943	83083	83976	113191	105756	106340	107010
Ser Val Met	91214	206978	113393	16424	36426	13923	290036	281741	100610	93799	114026	119165	2545	3060	82681	93085	431265	401871	544390	474531	565143	561666	369530	515442	417452	395213	106711	275843	495741	561910	548435	658380
Ile Gly	3993755	3723236	3673577	3298439	3233677	3263715	2484914	2459762	5194991	5322759	4587587	4648721	2454216	2430091	6433392	6496280	1012700	972856	828641	829085	856947	864592	709056	682586	1500961	1504391	918412	1331016	1940026	1309638	1834160	1622001
Cloprostenol	229746	229474	228096	203140	204824	206320	143481	145869	83068	88220	116149	109475	38359	63313	50494	63314	171580	160757	155448	154413	133101	127525	138621	136444	148793	143664	109660	131934	126278	116823	135602	128002
Deoxycholic acid	53313144	54440456	53183629	53661890	53693015	53303280	15544631	15735634	45987059	47397009	27722732	27547347	91860162	90581059	71662427	70860062	3962333	4176697	4428360	5093030	3692777	3634000	6009774	2739033	5058765	5695224	9158160	5032565	4173193	3543409	4317530	4558024
16-hydroxy hexadecanoic acid	1045073	1059936	1049944	1262342	1348176	1919552	964014	1023581	956103	948106	1114684	1159949	1147180	1150406	1186034	1193529	852665	840286	688863	671605	747291	742777	737142	735478	1006232	995984	919680	803843	947750	908636	876462	803192
Lys Trp Lys	99852	95228	189067	226068	107703	111467	116184	213762	285844	303477	154572	179847	57249	118749	303306	297252	346	6538	345	898	420	307	10751	11468	553	542	27962	1491	10712	18461	16901	1508
Dopamine	84533	82236	81221	48934	46440	51711	4277	5778	8150	11867	22854	23881	15374	10665	12019	12695	1914	886	626	557	1953	1659	905	2322	4299	4417	6086	1155	2296	2336	2591	2411
8-Hydroxyguanine	2900	3316	2809	3129	2438	3786	76707	80275	2786	1876	5857	7044	6044	3718	1627	2800	43097	38787	73071	70718	121995	122544	116294	113901	60137	60544	62044	52265	70332	102573	60048	157155
His Ala Lys Lys	123762	117710	115504	104660	69564	71890	131544	143745	132378	129701	194491	340491	459869	456434	400920	410158	26175	35686	70907	64337	35619	84045	83167	133508	3365	11904	6480	11082	60328	48493	16768	26501
Desmosterol	5850	5918	7427	7572	7447	5630	6565	7022	9524	9571	10954	8341	10456	25172	6728	9199	20105	15675	23617	12824	9756	8734	7191	8947	14908	23693	39149	31563	26204	19738	24677	31647
Eicosanoyl-EA	53374	53393	55140	57847	25911	23584	14818	6229	103637	52866	47440	96492	13867	20092	90763	78777	402240	455490	598155	327158	596810	314921	123007	135491	510273	474708	1057297	473150	359236	638529	429110	348289
Phenylpyruvic acid	15040	20109	13210	33177	53810	43341	20290	30755	76962	70179	92794	98763	124125	122506	53527	53390	5826	11245	19087	36536	18262	20691	19543	15097	39174	36087	14699	31566	27994	26757	33688	36360
Leukotriene E4	171813	150662	177170	101520	102608	98947	113039	92199	67648	129854	133352	92870	45822	37278	61914	98272	1764164	1669637	1714700	1706535	2161396	2224334	2681018	2667765	3120872	4019063	1123674	1260765	1873435	1948341	4063939	3724746
Ser Ile Asn	134305	123560	93066	88242	53973	73905	145441	230987	6236	22937	5488	8095	35370	3981	37386	19425	359828	417476	405549	327499	524073	520580	379489	514464	364964	368671	75797	200148	480552	628915	520686	495720
8-iso-15-keto-PGE2	239478	213548	215435	199761	175221	175621	150753	147901	121104	120105	110886	229116	76967	61678	93795	78262	820	388	1516	1365	1156	984	1624	1179	3041	2991	539	1161	897	3863	8865	5219
Glu Tyr Asn Lys	796911	579047	571599	537552	536991	549330	1287941	1263743	105571	102305	446224	449634	95955	94820	4770	3828	761743	791417	584624	592404	632650	635615	668064	660465	1161559	1152059	167922	449563	1148765	1006978	1289537	1141459
2,3-Bis(4-hydroxyphenyl)-1,2-propanediol	1018	4604	4440	742	1102	3261	8940	5601	3021	531	2151	1249	2780	862	508	2777	157269	148150	50958	48368	114093	114854	69654	70635	68604	72628	11197	60880	102350	128477	119340	68763
Asp Leu Asn	1960	6327	6396	4226	6169	4994	3773	3265	6891	5697	10088	10432	1584	5918	6508	3135	19247	29525	26178	26865	50885	40740	40023	23031	33966	27933	18463	31210	42848	74159	45675	50046
Prostaglandin-c2	906	1769	1987	3220	2387	3049	2493	4964	626	1522	1481	732	1314	707	3022	1371	55818	52363	53403	52911	75101	76905	104459	109906	145647	146878	47947	50190	69116	84167	169975	173477
(8E,10R,12Z)-10-Hydroperoxy-8,12-octadecadienoate	487807	486292	473277	553809	545441	547667	358061	310673	986653	878927	1249643	1260259	645787	274114	746225	688356	177535	180795	94081	128663	81386	72017	115025	192356	243141	246636	117844	90848	164101	281314	246659	117818
3-Methylbutyraldehyde oxime	1772995	1712274	1748999	1437603	1463170	1465859	1222568	1219146	1929538	1938369	1917407	1915582	975281	970358	2209560	2211809	572793	574706	479782	439835	495698	512710	469423	428465	833600	1010449	457799	628075	962202	735307	921595	813792
2,3-dihydrobenzofuran	13589935	13643852	13485447	12634184	12561007	12463852	15088819	15094352	12076502	11946406	15770363	15591403	8926240	8873740	14028422	14132779	7009269	6956220	4434514	4247390	6527392	6561507	9114081	9115146	6685437	6682090	4925711	7115925	8389491	9610216	7730352	9114680
Taurodeoxycholate;Taurodeoxycholic acid	6514014	6882981	6468419	2909538	2884441	2771597	10362495	10319567	659022	593188	318262	926971	709744	711320	2247900	2266523	6612334	5734842	3673189	3510277	6148206	5464215	5314978	5984025	4573422	4256687	2904013	4435210	7773309	7371192	3538816	2700068
Met Ser Met	4226969	4068081	3909197	4285182	4021896	4071678	4527058	4905692	3949481	3965166	4060722	4144268	3907513	3844025	3837388	3902929	7607917	7545152	6250871	6125931	5294672	5284087	5440454	5362195	10760346	10535490	4122040	6443723	10097272	10380588	11904583	9867457
Taurochenodesoxycholic acid	1841575	1895085	1782448	751667	740428	901873	3061543	3042965	437709	412117	27216	32192	487455	566887	665428	638039	2107830	1868783	1246193	1157981	1919834	1810540	1710491	1703726	1306441	1446974	1081626	1233553	2431512	2262205	1145762	900396
Val Phe Lys	664642	660686	664608	646623	420712	381694	507385	459727	269266	300014	297287	288231	255701	239496	142826	127674	507673	654695	591893	389501	443483	451699	475176	479882	581766	564004	226882	340256	545070	504297	550760	571175
INDOPROFEN	181513	185343	147305	231853	152333	80010	1083426	1145997	311886	367380	372448	291362	249828	254969	287931	211584	993572	920894	895218	830170	720067	752826	915750	845105	460013	470856	646257	552150	388495	366340	401383	464033
Aspartylglycosamine	71014	62665	50931	72311	127873	133094	122886	124651	68015	55723	65761	83602	33024	46282	33309	46175	220922	186845	204010	214066	161847	169925	170757	172032	401468	244274	126815	162890	182039	249054	203692	185238
Ergosta-5,7,22,24(28)-tetraen-3beta-ol;Ergosta-5,7,22,24(24(1))-tetraen-3beta-ol;5,7,22,24(28)-Ergostatetraenol	22601	23966	25185	17199	17424	17590	12591	17821	8932	10337	14106	14837	32354	30628	21431	22743	820	1170	1608	735	355	2926	578	666	1908	1310	379	1638	1588	1982	1620	1895
Oleyl alcohol	28191	25316	16810	20375	31911	29448	24543	14461	28979	29938	22918	32202	11251	12674	11947	14361	1245	1191	3201	1818	1073	2517	3773	4260	1064	2202	2058	3190	1939	3754	4999	2670
Thromboxane B2;TXB2	973453	1039717	1015201	1734058	1759970	1717859	1777182	1783822	1321728	1344852	1153436	1101390	1634900	1602070	1848881	1851538	1991518	2013203	1781405	1771147	1986794	1978619	1686149	1688344	2896838	2956306	2387153	2198295	2380252	1720433	2267746	1800556
O-Carbamoyl-L-serine	1444	449	2573	375	1768	1904	8977	7326	1576	1808	1969	353	395	1836	516	1386	13010	10692	6327	10112	10430	16165	18000	17201	17099	16426	3034	5648	13886	9025	16080	12187
p-CHLOROPHENYLALANINE	558103	540317	524738	1289455	1258850	1263430	1088292	1081621	3060548	2971455	983096	1044678	2532892	2495713	2431402	2483302	759466	761685	501861	498034	369167	372581	267523	308905	1164076	1114606	1220058	582412	657344	348048	584709	428849
4a-Carboxy-4b-methyl-5a-cholesta-8,24-dien-3b-ol	258573	189091	204844	155515	182181	170958	125835	174554	55466	47604	147712	134451	171906	205361	225226	221441	5956	6688	5341	9512	9491	6225	9867	2692	16758	7192	25315	14390	11675	12044	12656	9812
Val Tyr	1011467	1034194	1622687	1244964	751821	1897845	2061750	2052395	2486376	2829388	2925062	2573562	974048	975749	1661833	1638248	236673	331802	568236	281964	283093	280835	361124	244982	330410	340147	973495	708641	351512	314484	340604	687661
6-Deoxy-D-glucose;D-Quinovose;D-Chinovose;D-Glucomethylose;Isorhamnose;D-Epifucose;Isorhodeose	17698	10605	12324	7399	4565	7988	25399	15870	3518	2230	770	3197	1372	736	1489	3066	34867	35211	30207	29318	67750	48644	58745	72473	19468	26998	766	26374	31896	38931	37488	41027
Ile Pro Asp	331948	305905	297809	414317	367765	346541	334151	314696	558867	478233	355057	360511	420563	405310	758271	473554	215296	194894	215987	211370	223122	211384	239837	252228	221888	198778	231055	223725	228163	222028	195693	227231
Aniline	448281	379264	377539	268548	211384	253633	155324	207558	122015	134698	211766	168855	163916	272646	226948	172646	1735043	1711831	3241576	3178484	1891815	1917290	1375220	1379000	1369483	1371980	1407048	2140253	1614335	825253	3549464	2158776
20-Hydroxy-leukotriene E4	16116	1473	3407	11848	2869	1320	7517	8342	48809	38495	68923	58598	1219	56244	65523	59894	148862	150624	153247	154313	169358	166397	224462	215282	379712	377810	385698	109524	143787	158232	319279	313873
beta-Alanopine;N-(D-1-Carboxyethyl)-beta-alanine	287784	431055	178880	373822	327458	343824	936034	948032	30673	36075	143337	100731	61957	54706	20787	22657	652333	598343	383503	401853	811838	811822	1006035	961859	715654	731897	148903	330677	994180	1129869	984072	1144301
2,4-Pentanedione	467719	621126	420468	330078	317837	252385	58938	54647	354824	316830	473972	440051	230898	233031	316060	299968	143867	159943	123967	205453	181208	150371	157159	237556	143183	151057	126164	158744	185147	187699	204189	207481
Leu Glu	2046775	2075200	2049965	1356102	1420411	1520051	1787187	1776824	2837202	2796576	3233871	3234091	1045644	1112438	1560121	1531561	222124	223383	265610	297078	198692	201625	186568	151107	336280	303057	286401	317970	466267	219457	469700	308494
3beta,5beta-Ketodiol;2,22,25-Trideoxyecdysone;3beta,14alpha-Dihydroxy-5beta-cholest-7-en-6-one	128875	141823	121880	36360	43792	31412	41284	45266	144613	145945	303495	340538	138113	147009	94125	94186	715778	739393	346080	330815	337898	354519	382334	373679	594779	467238	571718	1467222	693769	813139	608860	860717
2-Keto-6-acetamidocaproate	16717	8031	22951	37964	19858	16225	30538	38438	66015	14958	10196	32770	30168	57228	50665	31982	80714	67811	75913	89510	73727	99714	63356	78498	72522	90551	50207	61099	87334	86876	77824	64065
Lauroyl-L-carnitine	31214	16847	31675	32834	11777	5597	273048	279183	130463	137210	157919	161218	93073	99611	64953	69418	542818	539758	519991	515026	734464	728740	759599	792565	742815	734924	2420743	1451285	911020	1095028	912130	1213129
Asymmetric dimethylarginine	602680	656966	574378	519158	484171	465612	1029103	1006055	745467	708366	742799	896523	907988	873094	710350	745715	1346410	1393378	1670927	1666997	1626102	1594543	1752060	1716456	1321902	1397902	2437919	2173600	1494733	1590581	1202316	1386817
Methylphenidate	112543	154077	130490	246024	116365	151527	411875	345566	129390	157850	181522	220279	146699	150509	135642	132860	297063	571249	368453	349534	295303	304750	356184	326251	550423	555020	1025373	570500	411464	384420	420520	474807
N-Ethylglycine	95405	104940	138805	86623	86078	39899	59109	65794	21594	8230	12016	7197	31913	35002	22084	30727	42408	61502	153546	109216	107243	169263	177188	179028	69174	79614	15978	94816	79383	130655	87101	116053
Phe Lys	341241	336373	336478	215046	209771	222308	199737	234019	196816	224792	4666	45170	207891	185483	401342	390202	494906	546693	725226	757566	702090	699542	655434	662129	443755	456310	1090750	997522	545153	668912	453898	633715
Pentylone	17971	28288	20814	34446	25039	29015	15653	84878	45902	42001	13610	37815	82455	73896	5422	11424	108180	97860	76430	69661	85634	80809	47259	51807	121998	105392	66678	76934	107142	72789	117005	74774
Cholestenone	14550	16751	11036	14962	12785	16216	3164	2389	14398	14258	9049	12817	28304	26120	11973	10283	1989	2218	1411	1837	1694	1167	2258	2843	1004	1143	1593	3240	2858	2269	3176	2285
Thr Leu	9386545	8806412	8788428	8343657	8381910	8505895	8027232	7973151	11816622	12083622	14354636	14862093	5032372	5065154	10651332	10585622	2694743	2727208	2358721	2387116	2358298	2378883	1589231	1653601	3092487	3071150	3229211	3684409	3548137	3369153	4353603	3596017
Palmitaldehyde	6825	1779	506	8773	4210	3910	2830	2298	53125	37430	126189	127413	13907	11512	7615	6154	142979	92220	91214	91017	68829	62744	11742	11012	179857	159100	190958	218138	226810	41963	238798	115533
Sarcosine	158428	146563	155121	300145	282312	285132	283763	272269	922072	926334	452068	429263	489279	498007	1026607	875084	315872	290864	172016	158754	144751	147797	176711	181149	310786	316886	209221	195994	252693	181894	190213	174620
Val Thr	33779	34849	37616	32122	29665	29673	38053	42584	27572	25581	31482	29891	1688	23138	28147	26632	65470	84135	140054	142574	178650	160502	132834	138498	93394	164255	25138	106560	102096	154858	90891	165867
Deoxytubulosine	16642	24713	28923	8053	21892	13317	33812	56707	56277	63320	96188	74499	191690	193841	90762	93704	907	1045	9300	7778	2835	1251	1403	1272	3861	863	19681	12540	2165	1195	999	1224
Gly Glu Gly Phe Lys	70682	66741	65004	7350	35113	21615	115257	114113	28664	30120	4113	8598	28918	28697	26458	14757	43992	61439	50536	53649	65321	55444	82149	86768	93032	110527	46264	27327	126607	82419	123313	74083
Leu Leu Met	588944	578382	595084	538348	558748	560721	772203	764574	825761	823304	826584	824534	413281	424908	1010451	989207	351967	331454	298806	231488	309923	327971	480178	463104	361780	361092	182810	334449	428386	422142	381749	406030
17-O-Acetylnorajmaline	1738731	2968087	1659908	1326510	2086261	1517218	1538761	1856619	1519361	1488326	2263872	1471281	1774335	1781558	1750202	2110948	2126823	2062854	2055854	2061398	2480203	2374016	2396337	2881135	3276227	1801825	2462197	2855200	2461152	2641248	2294658	3153756
Metronidazole	9400	1121	983	26359	30793	32613	3329	3303	3043	4560	24328	20909	4674	4269	9554	10108	443926	455178	134696	135667	433221	429176	314017	281810	441866	438520	1563160	561219	972522	816030	443424	621552
6-keto Testosterone Enanthate	356784	352233	346972	378039	381927	379320	84098	85765	389381	392897	198462	193848	827758	824468	603548	628664	380	735	457	25902	495	1014	24012	433	34167	32034	67401	626	29746	40168	44057	53169
[6]-Dehydrogingerdione	305036	293894	279364	428109	416890	433366	126596	103863	292915	289322	404579	432874	644474	645633	152429	139970	9516	8381	10689	9005	13485	11512	17274	9746	10810	2560	14781	13816	5569	11868	8429	14159
His Asp Tyr Lys	7264	6905	2603	6953	1560	6485	4606	4179	13448	14720	3751	3585	16431	17907	11082	10782	26611	32773	45870	52571	46472	59346	37930	32536	19074	21359	36410	37939	24793	32632	55082	51340
(+)-Tocopherol	4044	4269	4677	3792	3145	3488	3826	383	4273	4698	5220	5754	4079	294	4245	4451	18747	15977	16406	13193	18154	13063	9667	10043	13864	13244	31465	24138	13941	12336	14810	11518
(3Z)-Phycocyanobilin	3210	3205	3798	3152	2854	2872	7567	8792	1629	1171	2683	2527	1588	1212	2015	1842	3085	4317	3283	3307	5488	6066	10895	10473	3237	4367	8027	6817	8272	13375	7490	11022
Gly Leu Asp	617892	605318	588208	304862	314668	297205	638284	628099	2951	151497	296925	269692	28477	34412	213450	238887	473830	482459	749111	795112	875417	897785	978306	1319808	495887	485544	51826	582812	646789	778212	696925	752984
Mitoxantrone	161841	168705	167481	184201	173165	174250	111155	87227	212538	200918	201764	205081	216282	214481	205203	208388	384611	367370	255148	256092	230821	235812	216132	215859	315236	306475	368056	306630	254983	232598	267030	256097
22b-Hydroxycholesterol	119	1140	222	230	163	463	255	692	147	768	410	588	2585	2566	852	451	7793	6058	28943	28028	14413	13142	10975	11438	20138	18059	34211	22462	13299	12499	8887	7091
2-Acetamido-2-deoxy-3-O-( -D-galactopyranosyl)-D-glucopyranose	114300	112189	111953	173902	177901	176224	431434	439642	292605	295060	426034	394760	191913	192252	91244	96696	1822	554	17680	6656	467	3717	1299	3171	420	38073	17648	19316	32580	31654	2075	4618
2-Hydroxymuconate semialdehyde;2-Hydroxymuconic semialdehyde;2-Hydroxymuconate-6-semialdehyde	126872	127218	124059	127513	125304	127563	96374	91390	126179	125224	214676	207856	121022	124784	151948	155705	78831	78974	70246	67422	83475	78397	81671	58490	80668	82500	62863	93146	85646	86125	93708	111631
Arg Ala Ser	198817	197821	196053	278739	258129	308644	90455	76751	236180	233352	275477	294715	542884	584512	147260	155661	5266	9622	6955	3527	4977	2820	9055	5533	1441	4926	4753	7817	7345	9877	6895	1598
24-Methylenecholesterol	51928	37840	83807	49726	62935	57927	58586	85764	78224	82886	53713	52015	78231	51383	62436	62265	70216	46616	42459	44705	44249	48326	85391	74360	52746	44115	36809	22555	21727	45240	54242	41902
3-(3,4-Dihydroxyphenyl)lactic acid	81571	86100	87735	84343	84777	85363	53628	73702	94662	114966	91724	90717	72795	74834	82250	76276	62398	63252	51833	63233	91809	61191	58961	50487	41727	60831	65490	55712	73905	61648	79013	48857
(Z)-3-Hexenal	669087	684856	660968	499249	512756	543435	608931	586539	815090	804125	1101941	1052144	328656	347566	431192	436717	13336	54688	38092	15181	12896	11114	24103	17170	107455	91312	94025	86656	138997	28694	222597	34831
Val Val	11910981	11880823	11744550	10640585	10485282	10332303	9957376	9822675	17250123	17397796	16885887	16985421	6053247	6070361	13618391	13491530	3744604	3713251	2627173	2608812	2750348	2765763	1541190	1527425	4438367	4433361	4065724	4548326	5504017	4165317	6537805	5137927
Gly Thr Lys	936468	935396	933735	1001183	1007032	1024163	914381	895325	926281	924034	1055740	1095704	882590	882782	691362	688884	412799	410760	412831	404343	718571	700252	449022	444167	723470	725603	391270	454564	672847	693519	580674	691730
9-Oxo-11-(3-pentyl-2-oxiranyl)-10E-undecenoic acid	28720	39839	27265	70560	66875	72257	51068	49696	522885	482693	608575	601573	268509	267620	224030	240970	138631	129288	108865	94230	41360	58117	37790	26748	123211	119545	95048	76564	88138	62788	155155	109903
Lys Met His	10004	11189	13594	41334	41401	40939	38154	36953	23106	24110	16038	14877	29349	30035	38360	37365	59148	56865	40925	39436	50028	45931	38251	38073	93317	94075	67833	61699	73021	34538	61270	35886
Salutaridinol	359392	471393	484945	128516	133961	163383	170145	114698	360999	368289	360784	375312	63125	95437	286636	279115	65113	67839	44593	28264	51776	38863	35590	26832	31795	24609	61407	46253	52628	61011	65952	49864
Benzyl Benzoate	21829	20646	20622	19822	15837	19126	14188	13908	10181	10771	14407	12103	11081	11527	34236	13673	111	529	294	1384	903	247	250	168	376	113	299	252	123	1448	183	396
Tyr Leu Phe Asp	209648	205376	204891	199121	199179	196057	295336	300785	84786	74619	132541	148999	95821	91294	4443	16045	202577	213485	194505	206061	205272	208699	184267	179018	283282	279952	60350	134333	247474	241576	309923	278604
21-Deoxycortisol	4385	5365	3292	43211	33943	30397	48997	49480	61956	65128	63496	64320	146485	152911	149759	148260	41719	22296	6334	5831	5423	6099	12151	9588	52770	38564	8744	5697	32669	37589	12840	34919
Leu Ser	474486	444650	437087	411281	396747	426827	800073	882494	350626	365511	409477	581466	212555	220221	435038	438819	839869	941695	820955	734706	1213776	1119164	1381750	1215366	858748	893659	430001	800395	1644685	976429	981363	1108102
Val Trp His	757453	750059	742271	496763	486006	485254	380057	357229	114633	107650	141743	137696	352321	373209	394381	394767	7897	208	9294	9205	5577	16906	644	259	22032	22354	1343	326	14876	215	12086	216
4-formyl Indole	718677	682265	358888	836129	835908	864640	794607	793662	640830	638143	742010	757164	259271	856558	848251	840343	388041	377592	237698	261707	282667	287714	284036	317127	381497	402832	326721	308531	394134	327962	337643	342068
Dihydrodaidzein	165272	159372	164297	194562	189217	187347	208083	205062	82671	82635	167841	161201	91745	94465	37526	40273	949	1013	12690	480	368	555	24119	21410	13130	11177	17225	15821	1442	1486	24469	616
1-(4-Hydroxy-3-methoxyphenyl)-2-(2-methoxyphenoxy)propane-1,3-diol	61532	245302	27855	370864	364321	367182	55846	46202	290773	293974	385241	390056	762455	749766	194482	200820	3464	5145	11158	2795	6564	10735	5087	4192	1803	7320	1709	23632	7974	5981	11873	5587
3-(2-Hydroxyphenyl)propanoic acid	606950	686220	657349	584810	584801	595475	318896	316295	279332	281804	860532	843661	917955	928059	353362	363459	51532	46635	36362	38065	73401	65301	61911	45876	96057	96180	20996	27255	58699	68995	62808	107242
cis-4-(8-Hydroxypyren-7-yl)-2-oxobut-3-enoate	16557	14899	14568	8033	16355	10110	372148	357600	10878	8839	2594	3144	7667	10168	3657	4019	139	222	73	110	4101	111	48	11841	42	142	118	136	1540	1868	217	322
Lys Met Met	36978	36781	28351	62205	69725	56650	48002	42600	68004	60023	84323	96520	102520	99990	34344	42316	14488	19829	33770	16969	41124	51200	37290	42040	14434	25999	28822	6596	32449	37789	40103	47106
Pro Val Asn	657587	579751	655318	549835	581624	595507	574565	603777	636856	543911	448003	602428	184916	369922	659141	647401	815239	848669	793561	734049	1191866	1112291	1219320	1125991	951626	981023	397819	884966	1004961	1217680	1198412	1349261
Juvenile hormone I acid;(2E,6E,10R,11S)-10,11-Epoxy-7-ethyl-3,11-dimethyl-2,6-tridecadienoate	5480	4927	2460	9446	9547	1790	19157	17069	30141	1861	60609	53746	632	32072	38355	40492	202501	196177	152579	155852	228938	228770	226599	224214	416956	407138	114994	129484	204320	234311	532754	476331
Anisole	116150	116854	110118	126918	123047	120529	114602	114586	112258	115766	137633	156848	72629	97101	146365	153261	60384	78480	49746	50233	60387	62618	70850	77051	70824	67010	56387	63063	94045	84137	68967	90987
D-Octopine;N2-(D-1-Carboxyethyl)-L-arginine;N2-(1-Carboxyethyl)-L-arginine;Arginine, N2-(1-carboxyethyl)-, L-;D-(+)-Octopine;L-Arginine, N2-(1-carboxyethyl)-, (R)-;L-Arginine, N2-[(1R)-1-carboxyethyl]-;Octopine	220208	212301	193958	136068	152709	87582	75953	79229	162515	174197	47237	175403	28326	50678	171697	183434	6752	2647	4859	2598	3922	10224	1815	1958	6231	3437	981	2479	10290	2263	5999	5356
Lactic acid	12794249	12653193	12916113	15059838	15141012	14845291	26034027	26313982	12664106	12839358	28428881	28403207	28694163	29062431	7301050	7400872	1362475	1280308	1155768	1197322	2318000	2301137	918601	1962927	1321659	1261492	473792	753565	3799358	3238093	1611615	1565966
Biotin-XX hydrazide	10304	1460	12962	16564	18821	8141	4502	4744	21456	14116	54713	54893	84168	83967	49081	48835	609	6103	8075	9517	1147	6927	7203	7598	12010	8472	503	8757	7151	7829	10989	9790
Kalkitoxin thioamide alcohol	93132	46260	92388	46169	92472	95866	56760	66905	124340	43977	144390	147297	168558	176696	114808	173877	51088	47867	134992	127584	116899	73122	81478	84826	58381	67076	81376	78957	45062	49358	46652	87453
Glu Ile Ala	740417	702826	667896	690706	697471	692138	1101619	716659	741868	758400	805972	798185	274096	252838	663815	729775	258748	272131	172209	162531	224793	222528	187200	216756	248324	243993	108393	222601	254873	308222	299153	268405
Oxprenolol	150141	197811	197507	127855	155914	115326	175164	189785	372019	344681	362825	358521	83939	97158	158804	166881	4537	18874	8477	4826	4684	7181	18154	8424	11661	16185	60243	13843	28908	17591	39529	14097
3-Dehydrosphinganine	29882	83944	70454	136094	28992	21273	432746	445860	144441	143746	151126	151658	169267	155234	57533	72561	1642836	1639704	1545343	1544732	2388559	2364960	2270070	2237469	1972611	1939866	7646026	3648301	2535629	3159654	2317193	3387120
19-Noretiocholanolone	40616	44898	42900	39143	43084	40322	32377	30151	43310	44284	41864	39334	55430	53936	36572	33164	23243	23774	29846	30439	32864	32775	32264	31029	29759	30486	23756	30769	29917	32469	32173	35885
Enterolactone	66588	65899	67911	68578	67029	74238	46433	49961	102255	106011	54917	59635	28174	30101	63018	60011	1687	11339	18565	19617	17297	17471	22315	21942	500	12420	19374	17523	15944	18781	16957	15637
Gliclazide	1270111	1298774	1307998	1393629	1242454	1237784	1351018	1535875	1381612	1424533	1367639	1397946	1372695	1439064	1635975	1546708	1912546	1892994	2397730	2396910	1421656	1387871	1358114	1346264	4267428	4153722	2339738	2779104	3252218	2290629	5500910	2596007
L-Methionine	302660	126060	161848	328219	333210	294154	358999	377410	811152	839297	627582	1160256	437007	430045	933537	866238	300946	186306	231571	215224	405149	384513	344425	300914	438603	367218	169567	230867	388397	294740	376911	550060
Choline	4469681	4391794	4436319	7423342	7302761	7331059	18577793	18082644	11432197	11361987	14676022	14596416	12408068	12267231	9735626	9662268	10712699	10560319	9018658	9040707	8735058	8689220	12801864	12809182	7087017	7148706	9392413	6707573	10339578	9061742	11327833	6463680
Palmitamide	42878	35870	37620	367623	354785	351258	90049	92028	297983	268182	141717	138152	52706	54113	111874	92346	672291	689491	562366	581259	640364	633958	256171	239216	745464	712230	240350	461124	368512	248353	373863	624387
Pyridine	48993	49916	53558	50025	55509	49740	49651	47942	47087	47726	45695	41160	43411	46990	50118	43430	43794	41968	38768	42557	43066	41767	44841	43133	43992	40268	42427	39423	36361	41452	38261	42203
2,6-Dihydroxynicotinate	111036	98893	79842	166692	176663	117277	62383	70528	230432	253018	275122	288071	128115	250104	144063	150759	33519	39395	88411	154521	108035	103275	192146	147318	50868	58205	39010	61100	158246	95292	147012	186955
Benzene	594923	642480	692341	584294	549475	570923	568753	589140	528799	498370	675219	690788	419108	384756	548240	545288	334229	377247	238998	239954	344834	337605	451835	452968	288212	285024	246427	346770	408914	441822	378842	442875
Leu His Phe	2178	2409	1326	13794	10878	14063	5291	6639	7636	6193	21211	21825	3951	4954	12278	14536	32820	31856	32452	32206	33220	33252	15540	23230	17293	15956	20220	35629	43639	31346	40415	45182
Desipramine	16282	13858	9066	11294	134719	18597	38116	26953	13062	57755	13743	27824	7538	10987	67441	76321	133774	68617	49569	35478	55562	33534	91563	41906	101687	97302	194615	114100	87589	47408	145994	78534
S-Adenosylhomocysteine	178579	179516	169349	122507	116270	120568	97120	97580	118315	110183	73800	66108	30823	16649	142297	156530	3843	1559	1899	1628	1233	2471	3284	3475	6510	6795	527	892	1232	1390	2004	8344
L-Leucyl-L- Alanine	437189	735951	555170	400921	521572	409530	337669	330036	612038	625569	766508	956151	214307	216169	582985	561284	115998	128921	95367	95096	95798	96595	123316	120969	113538	115611	107336	120667	237093	176770	155581	144688
His Ile Ile	169231	163188	170380	351187	152194	353571	335318	358017	270325	352468	558046	502011	137738	142086	283130	273534	40017	36357	28041	28181	48383	32107	13886	12592	51686	75582	65255	47494	68815	53776	55965	51115
Exemestane	147420	167267	135346	204531	154177	332349	45782	36200	219256	370477	216461	349237	421258	468680	73363	75249	11178	9364	10428	9468	8284	11215	12476	9303	14352	12410	13819	12199	12515	9431	64552	20324
Gly Pro Lys	210994	163322	123753	273795	276827	219686	72344	87361	222850	233534	292128	297689	649903	559809	152582	143615	4971	3420	5444	3052	5373	1961	3318	1580	4182	2104	2611	5746	6143	3282	4842	5183
3-Oxo-5b-cholan-24-oic Acid	465898	457506	464529	454575	429050	430204	135236	78663	383734	385623	218339	247157	717528	737035	573656	566227	160244	154633	175425	187356	164240	182884	184679	186337	158735	159469	189886	167420	145874	150166	57286	150544
Ile Gly Val	508640	636697	652589	561506	545283	334981	378825	384001	609968	639891	674360	1035036	313999	271418	637549	366038	303409	163049	92885	178554	111466	130303	111682	97372	134999	129659	123150	127660	165994	168910	213830	161931
THF-L-glutamate;Tetrahydropteroyldiglutamate;(6S)-H4PteGlu2	120748	110391	105454	201359	118204	131234	362344	185017	95932	76020	108682	114948	121607	118958	74187	83328	503889	237272	237432	317165	530224	760526	291452	445657	709311	248029	197551	243414	471900	673979	525876	364832
DL-Leu-DL-Val	79619	77897	81459	84723	61376	67271	92072	88162	228248	227000	168750	174407	33735	36653	104105	103058	5590	7004	331	1008	1552	684	1048	3301	7702	2906	6543	5853	7988	5587	9325	3744
Lovastatin hydroxy acid	5582	17028	14645	11939	13155	13028	1972	8642	8261	5588	4228	8560	1731	10164	2235	7689	163586	164563	175905	176208	188686	184623	172899	168485	107390	107071	378195	276912	142975	160646	87464	130786
L-Proline	2072066	3322531	3205531	3173325	3351243	3100102	2552454	2416188	6638803	6843525	6806913	5252304	5135773	4908415	7821602	7670421	3774487	3744472	2710325	2316266	3453076	3426008	4134645	3670621	5290030	5249250	1445092	1642555	5051298	4180344	2990986	4374389
Kynuramine	233075	225679	232251	235711	248015	237533	258943	255632	281229	284457	290944	293303	262335	263041	258862	258522	322653	319300	497157	280104	208203	175183	195417	198123	781274	400474	328518	554656	612822	510212	384810	526174
(R)-3-Amino-4-methylpentanoic acid	3816331	3785242	3732719	3062847	3253713	3073414	4194423	4203515	4235979	4041057	6585647	6430205	2338153	2844133	6798372	5964021	1633007	1590712	1132077	1160501	958712	1715991	1204581	1228266	1979680	2096111	1663657	1846562	2155402	2294074	2049003	1945203
Myristoyl-L-carnitine	32909	2379	1318	2120	2138	18737	66901	61374	50947	50333	128472	131129	20570	19267	42045	45826	480937	519234	458787	448582	677514	655368	503640	543327	633467	639014	2915203	1719648	1016793	1077366	1127190	1128499
Phenylethylamine	11022330	10722613	11040005	11040137	11250213	11022808	10938786	11048995	10843653	10989410	10557239	10698117	10750312	10815508	11040511	11002155	9827324	9988132	9908350	9881635	9543095	9315412	9613701	9997119	10623862	10322890	9999784	9548791	10465185	9339518	10399801	9402396
N-methyl-L-glutamic Acid	8298	4186	3532	17624	9263	10261	62855	66608	318	2708	1218	1204	357	1371	5063	4663	39900	42142	17380	25488	52922	49289	58845	62954	47954	45736	2515	11499	69128	75830	69487	78564
Hexadecenal	46181	38904	43000	348142	460520	475125	123309	120194	345530	307719	218971	216016	56977	48878	138787	126701	646124	659460	600235	602004	630126	508316	248994	247704	753871	787210	309600	431442	467470	272941	366980	512355
Ile Thr Gly	327980	332475	633604	207044	86213	205225	251276	239679	271030	267431	459208	462686	205842	128377	162389	217989	7568	17811	9474	45018	82017	72102	64719	59252	62505	60818	143926	27710	82884	20556	177348	4977
Ile Val	2830984	2741774	5047588	4853450	3372315	2460562	11120446	11517261	9859677	10356134	8816568	5940327	1634332	2452202	7132553	5137745	865277	812045	447330	468057	477606	308558	389653	213027	956809	1044005	3652315	753183	965153	793358	1000065	760727
10-Deoxymethynolide	34637	77245	34632	93117	114145	110720	367377	399043	5154	3799	42007	47229	8456	20600	156820	27575	1153094	1150032	855735	840216	1205415	1173762	1244089	1243204	912909	911180	3042803	1321212	832080	1019174	885466	1063906
3alpha,7alpha,12alpha-Trihydroxy-5alpha-cholan-24-oic acid	4476927	4510329	4412588	3628153	3644320	3666175	4781979	4762369	6301242	6125781	1548934	1534478	8086052	8213854	3799892	3828604	818722	765979	746519	392964	801063	708038	754601	392331	769123	836391	1548	631305	652143	452257	690438	776467
N5-Phenyl-L-glutamine;gamma-Glutamylanilide	37846	26292	28026	26486	40050	45831	37456	31826	54896	66409	57909	60407	79526	71820	49754	49478	84502	80998	56072	52684	48255	63314	54565	63452	82381	97388	90592	91360	77015	81367	60120	74835
5 -Androstane-3 ,17 -diol	461	170	818	1510	2500	2914	4953	2719	27422	23996	57639	57992	3198	2304	7701	4446	57478	55794	47991	51548	28918	17623	7122	9417	94047	95507	71340	118697	162633	17043	160834	71395
(10S)-Juvenile hormone III diol	13133	12969	11330	17846	10504	14099	6469	2431	14092	10197	12831	7421	16119	15507	23123	21853	6034	5733	5820	3539	5495	5774	14526	4559	3656	10711	2820	4266	4524	4349	14056	6736
Maleic acid homopolymer	3367	3702	2957	2714	1494	2660	17579	18643	2715	962	4512	1191	582	3485	2175	3029	59924	58129	76220	76176	50735	59408	42509	40142	41784	44074	7290	26667	88221	65292	33857	30466
Chenodeoxycholic acid	29427134	29362627	29731341	27825790	27350733	27585274	6579921	6678386	23417184	23628261	13502313	13274187	54358205	55016465	38100592	38583768	5740180	5968379	6170811	6426223	6435757	6359459	6572258	6750422	6234270	6234571	7399344	6706138	5169712	5544708	6167082	3246115
L-Asp-L-Lys	66374	61804	70201	79262	87509	69868	58113	49731	95291	94026	96107	101144	89816	101706	10629	15143	117216	130473	73414	74010	156612	169517	123230	123949	128283	148392	72786	137619	152471	135731	182551	182249
N-Caffeoylputrescine	35196	26864	29695	70951	74977	70650	61449	90272	128737	120084	38270	86137	116363	122962	117518	117105	52431	55652	62834	60900	42716	48387	52744	53573	58154	61596	57013	57595	66750	52990	59757	52962
Fecosterol;24-Methylene-5alpha-cholest-8-en-3beta-ol	20254	23143	27959	454	7867	10863	10177	2022	11145	9516	8481	16362	15167	14963	5900	39795	162996	169826	113556	110824	151060	149434	97291	98321	118700	94906	417335	297205	140419	156621	152726	137627
Traumatic Acid	163868	169092	163684	206901	205644	210004	75332	84689	369978	378872	695413	708609	289301	294202	162852	151602	31769	29237	14089	32481	26329	15546	28945	14718	36050	47016	39554	36504	36478	32944	39428	60384
2- (2,6-DIMETHOXYPHENOXYETHYL)AMINOMETHYL-1,4-BENZODIOXANE (WB 4101)	382908	471371	333018	660241	631892	669075	151314	121159	658257	676361	680544	730338	1592942	1576315	334044	315963	40186	925	76374	65252	1857	31417	116734	108943	904	33121	1277	66648	716	74232	54556	59719
Pro His Val	85166	88084	78687	72190	69548	79185	95740	85554	93751	103203	113938	126562	25394	20355	53059	66244	25744	22025	6487	7083	7354	15430	16168	5616	10811	13715	5799	6268	24171	4242	19824	18428
Pro Phe Val	299340	218157	238173	333758	388478	383780	357196	368153	544495	537392	405807	384038	178860	230277	642344	826853	119615	67145	42936	38348	40763	43990	56547	43097	134202	109197	104632	147984	157230	162296	154994	108246
Ile Asp	346794	462797	504523	200764	210733	254844	133288	168589	418714	407069	628229	617892	235917	311694	150243	164874	54971	60959	83630	82706	65484	106439	201045	79090	75261	73050	52884	81277	98553	93021	48729	97128
Guanosine	515328	502069	498584	835079	768729	742230	76555	85871	411082	419519	235591	237162	154924	159108	444251	451525	155947	161864	162635	166178	103712	104037	128136	139955	156887	166689	59959	72201	106528	65900	173620	143744
D-Glyceraldehyde	73755	69133	67947	101976	106677	59284	71049	74744	118272	106271	64724	65647	96053	71315	34849	68925	10362	17653	65830	66116	42546	16728	14574	85379	18268	28375	90749	35004	14729	19572	24163	29731
Ile Thr	549803	974698	851367	1027893	928659	1038751	829197	747592	1616506	1285733	1648737	2330008	592252	383045	1006044	1505507	283304	222134	221742	229097	185551	151610	158940	124547	423951	314089	304443	342312	343438	284128	397550	218158
6'-Sialyl-N-acetyllactosamine	514	94	626	281	410	326	586	109	249	126	128	108	550	511	552	398	5899	2831	5655	6055	11034	11023	8668	8503	1264	2218	5059	10870	3333	8000	4804	8980
4-Methylcatechol	3756794	3795571	3893032	3738195	3435604	3314046	3666638	3667946	3178470	3107964	4080495	4181103	2528240	2481441	3643325	3573210	2165486	2113257	1543719	1521397	2125513	2196280	2879389	2847035	1732674	2087962	1524067	2301593	2558993	3024674	2418156	2837537
ESTRA-4,9-DIENE-3,17-DIONE	2213711	2198155	2169905	3300816	3211425	3223877	831258	838997	1981912	2034827	3201241	3360946	5997324	5907891	999928	1012391	19103	6787	14704	14781	12628	12217	13760	13337	23549	15526	29698	22904	11775	14347	15594	13563
Palmitoylethanolamide	183	10985	13594	13530	20323	21313	14937	14549	21781	15232	42174	43303	3492	4237	9679	12917	73683	67573	27688	31651	45125	34722	21337	20773	63494	60481	25685	40772	110751	80734	46233	46483
Glu Pro Ile	133921	106649	92984	146352	145694	149162	100020	118206	212802	209230	175813	117889	51471	61418	308422	253886	46980	46468	26114	27680	28829	28891	49152	47346	21947	32230	45508	29655	41961	45065	24409	39444
16a-Hydroxydehydroisoandrosterone	89016	92263	112473	65222	71562	61646	64346	62574	94324	81746	137001	145233	77663	66397	104924	78587	313443	331082	249800	235095	288110	290709	227157	214935	185266	190462	678717	648078	325397	307589	444062	307223
Pro Val Glu	101165	99772	124514	156594	134199	126349	32824	44966	92718	130547	130691	141725	147149	151197	82267	87647	102107	110490	72297	81255	60636	60808	109362	68782	66222	56422	90174	89031	84813	82463	74705	84132
Taurocholate;Taurocholic acid;Cholyltaurine	49432841	46225513	49170481	29418748	29088335	28974089	66260986	65972577	28341230	28194086	15190797	14929933	19757583	19840236	20044515	20291535	30855125	30460395	28597281	29069248	39232816	38623449	38220303	38373203	37564598	37702940	38198103	25267348	45042193	48434240	26143248	22244795
N-(6-Aminohexanoyl)-6-aminohexanoate	330455	324775	300130	361008	685578	351293	271520	580139	1456413	1587664	516802	505958	452774	289685	1076571	1062149	60636	33968	20402	29983	24583	30224	28860	6201	99162	149311	46124	70288	189828	115332	143159	154276
Ecgonone methyl ester	76076	60717	54266	80651	68262	93168	33764	31114	53979	53630	50444	62566	103144	115244	26976	26000	10124	9340	14427	11494	10621	9577	8251	11549	21184	15168	7686	13110	17898	17475	8966	3476
Ile Phe Leu	534604	520680	518969	351403	364037	343483	447927	442332	529873	751042	383817	363208	492003	353152	571801	566651	27849	132482	169050	237198	7863	152049	188902	196465	247335	247162	387557	354949	421713	71148	337789	101398
O-Methylsterigmatocystin;8-O-Methylsterigmatocystin	47384	48783	46134	50838	53492	48919	127335	127795	12331	12697	16737	14229	12961	12912	25575	28685	71512	69775	51605	53527	47121	43127	55882	51807	44766	42642	12445	24600	37261	32747	31116	34447
(R)-2-hydroxystearic acid	760909	773246	839820	643429	650006	648113	506102	524994	232060	238741	1586239	1574563	1324037	1266451	972714	947703	41220	34201	10581	9236	20313	19458	26121	27043	98381	94329	465194	326257	337121	412260	54228	42873
2,6-Diethylaniline	1195068	1095293	1114160	1143365	1128052	1099826	1071702	1122763	1161496	1272329	1155956	1134350	1212073	1142193	1272257	1259978	1001655	1046088	1025943	1009805	998227	967080	992029	1013997	1120288	1074576	1078343	1040101	1229673	1009027	1120075	1017455
Glycerophospho-N-Palmitoyl Ethanolamine	5623	676	6993	327	4864	791	1389	1151	1220	4368	7388	10804	1248	2278	632	2160	186227	242066	105907	84636	225949	181059	149133	154291	161860	133806	79560	180121	317198	365447	573027	165201
2-Hydroxyglutarate	34598	7712	27403	12294	9207	21766	1444	57741	2282	3659	3319	2898	44854	36432	2400	2783	405412	406468	384691	380232	327987	333284	197489	197215	577517	574716	10720	133233	297386	284097	702676	719497
9,10-EOT;9,10-Epoxyoctadecatrienoic acid;(9S)-(10E,12Z,15Z)-9,10-Epoxyoctadecatri-10,12,15-enoic acid;9,10-EOTrE	108785	103535	121567	94980	222400	225265	91543	68540	129552	131464	85269	109675	106290	105625	71024	75211	50640	68779	46268	47713	75215	78894	78588	69401	57745	49850	53708	65258	58084	87612	84103	81713
Ergosterol;Provitamin D2	169215	164550	163672	176856	157550	169026	193892	109525	178946	199607	179679	171484	118753	171773	119519	178170	157518	238271	164960	219012	184557	267969	266849	247384	222693	226907	311632	200514	203266	212380	219968	190731
Protoporphyrin IX	6611	15628	7599	10448	7454	6141	8058	8545	17238	13005	6348	6658	3863	7424	24452	26392	232438	237943	183017	168035	335773	301625	101006	83054	227634	248954	784462	981055	301268	358019	303928	276932
Ile Ile	3432406	3450711	3405441	3933214	3915367	3911036	4273710	4248364	17329606	17562533	5490869	5603487	6852923	6926166	5089339	11332447	2768795	1473948	1216037	883672	1016698	988153	865305	860111	1813629	1735526	1580105	1494452	1804522	1741324	1934663	1506835
Avobenzone	936937	510444	682205	143571	157932	119469	151221	238836	180417	225313	133791	645582	201100	97214	460150	309650	926705	933166	390270	159161	461987	302678	617890	249032	720342	671513	1354998	806173	398043	594100	422036	1000354
Dihydroxyacetone	1321049	1397799	1364149	1456282	1604651	1534374	1723469	1899322	1405388	1457298	2354550	2357183	2125285	2181326	786117	761782	689893	621889	605606	557410	680735	585530	413497	508613	724188	644956	498561	639438	840737	729281	717171	766883
N-Acetyl-L-glutamic acid	286824	284609	277438	384451	422897	365488	211615	375874	365057	324754	1313212	1058922	667061	529892	547942	568229	102064	68233	85620	75650	128919	119476	103678	109502	81922	66815	289578	316976	124964	133328	169184	221969
Kyotorphin	155848	142277	116569	45027	66437	75156	263296	201183	4441	9105	20322	34762	16704	2322	1729	4985	112534	143956	188774	245395	368911	227101	543402	517146	273747	281934	16712	67056	471154	518398	402736	196108
(2S)-2-{[1-(R)-Carboxyethyl]amino}pentanoate	1115509	1077499	1041602	1059545	999585	1046145	474837	470548	507648	499942	639848	661344	390746	414409	584993	579006	277096	267629	254112	263286	373505	385065	517890	522321	228301	233026	229819	227540	471784	594608	337703	297234
Bis(2-ethylhexyl) phthalate	81693	79034	79634	121027	120610	122539	11389	10040	55037	56981	15954	17505	58321	56127	21833	16912	283	4581	142	6077	10980	10037	11415	11223	9801	10924	8602	121	6791	9052	6704	5622
Styrene-cis-2,3-dihydrodiol;cis-3-Ethenylcyclohexa-3,5-diene-1,2-diol	105274	103992	104484	155268	119533	154429	56721	75523	127025	86660	134362	144709	304059	307480	55254	54747	1146	2023	2922	1736	2893	3367	3000	4994	5158	3256	5666	3872	2579	2095	2907	5388
Gly Leu Phe	68108	89270	158037	299486	216811	198154	238942	222487	393640	298277	299389	422129	166731	165596	230040	228305	138322	70562	50303	97677	63576	45635	2086	5435	133862	137807	163420	146783	146071	57912	207327	110384
His Asn Leu	622952	623006	598081	424646	385223	2692	671518	672349	518291	499611	576827	551779	528717	543029	505064	504609	1247361	631732	1194393	1123627	1031616	1389744	938729	1811679	1322941	671752	665224	961152	1429185	792143	1533283	888659
Ile Leu Phe	124671	3585	9191	3455	111564	108578	118312	97318	100269	104059	98224	97702	110656	100775	120038	120481	265528	260016	310195	201103	327444	203465	261271	140842	310600	222994	639116	547642	216920	249710	207825	552203
17alpha,21-Dihydroxypregnenolone	11628	5484	3949	15551	18660	17058	16585	15579	11972	12484	4416	3937	11255	13154	11842	7603	18015	17693	17896	17273	18226	9995	12692	11421	44128	38940	21383	24036	19055	16587	23379	13037
trans,trans-Farnesyl phosphate;Farnesyl phosphate;(2E,6E)-Farnesyl phosphate	4134	13737	18413	18228	23288	24979	23458	20751	38307	37782	43854	29113	122347	108297	123917	134212	11632	8844	9509	8458	11382	812	8398	7960	14050	14570	22076	458	14978	10256	12176	15088
Stearoyl-L-carnitine	29845	28274	27998	30875	27267	24715	1097	2861	30055	27938	41551	43176	26066	304	23985	27914	113438	119045	83787	85193	70101	70570	60855	60748	113611	114337	348370	227490	92986	99507	143071	108372
Benzyl succinate	1351318	1035645	1349266	1931239	1767849	1686735	489321	476075	447089	459160	1190479	1121540	1757259	1907571	331564	331433	36878	30808	7538	11147	14657	4483	79389	13330	22384	14946	9945	9691	12107	12605	21405	13389
Thiamine	7633	5610	16362	10851	5016	5293	57343	26885	24379	24968	23804	22415	32993	31453	25069	21715	145455	141050	29244	78055	100187	73096	124722	88406	186444	153620	16047	65657	132665	106440	92865	72879
N8-Acetylspermidine	338156	349658	367167	407577	391836	408445	394714	396700	298891	273993	521595	460417	508424	514339	259568	251212	539442	564646	537752	533865	413217	412047	477577	481732	907419	870296	1436470	816608	643024	649271	541013	537959
alpha-Aminopropiononitrile	24456	33894	29778	49037	53669	41963	9371	18515	31224	37614	61960	72054	53044	52859	44992	43748	30944	21668	13473	4688	36711	20225	20568	23798	29895	22135	25853	21362	22585	42110	38335	40955
Coumaric acid	326824	204486	374915	327962	241575	307064	75271	211970	361772	392810	386721	391737	166695	161594	474951	494909	106940	107203	146959	151755	103780	122545	119251	107705	162027	175869	159199	148733	184058	169464	179119	220510
Glycochenodeoxycholate	152691	176090	156733	244140	238643	266459	139929	151047	346188	347135	192722	175896	447771	500077	906130	689963	81693	94078	92115	103886	104533	101805	108469	117660	14774	73582	154374	107903	106964	109894	93116	117608
Gibberellin A4	1975620	1960589	1909323	1866669	1867772	1893385	2533370	2463804	1706579	1737116	1382633	1461161	1208661	1203835	1869532	1854278	2500838	2498849	2069079	2058731	2350260	2328371	2658659	2637912	2268319	2254707	4637044	2636945	2636163	2818277	2523619	1933180
Phe Thr	1352102	1340044	1338879	1092752	965897	1069423	816003	822807	1157473	1170016	1458932	1465636	581494	566526	1280562	1279961	499289	498449	419438	412503	497653	490772	364012	365501	427407	388740	1137927	658512	523655	575952	525499	599452
Ile Ala Leu Arg	116724	116820	104713	72403	69502	52778	53749	69938	74506	72802	102874	113027	94528	66354	75316	46208	66979	31977	26169	35712	73309	61474	54217	51535	37174	38166	36885	45438	57490	74494	63206	43240
3beta,7alpha-Dihydroxy-5-cholestenoate	498057	1774283	1504095	1287844	1632337	1986052	2764617	2799627	632904	605809	1351961	1429916	2421544	2102622	2233744	1983912	8572295	8703455	2488701	2415939	3696023	3467973	1164043	1113251	11168036	11238700	14840456	29676644	37476643	7748962	22534037	6028618
Erythronolide B	188862	196015	194296	172038	177905	173644	153907	146671	166644	169626	198743	208713	212526	205037	170935	171057	148065	151214	148709	141213	167015	163800	167668	159002	140889	139647	135312	146056	166073	185257	148359	180278
20-Hydroxyeicosatetraenoic acid	4483	6110	7266	14453	12531	11766	5607	6173	3486	4964	14662	15474	8327	6980	12649	12124	17765	16163	16495	18089	15954	14829	17242	20319	18773	17224	14342	15977	16313	15957	14168	16260
N-acetyl-2-phenylethylamine	424182	483152	447644	376163	407428	427003	271898	321648	391963	311531	501983	545816	501607	516026	142881	179863	163238	161325	159102	158644	152658	153385	170276	176802	154934	169007	147980	147176	156588	160729	176202	180414
Ile Ser	4413660	4147416	4394993	2735244	2860657	2843478	4584091	4572452	6691244	6607381	10156456	10608292	2301038	2410518	3116074	2553371	480246	373642	417173	366654	344562	398185	339841	332138	579901	482167	584763	644318	796159	570634	854998	606311
Mandelonitrile	260783	246777	196269	243404	236508	245592	284435	285943	239802	185025	279795	231634	231966	240196	230200	230266	617042	589167	1060956	1026196	689355	838516	516339	495732	403427	396068	378512	620070	530748	336055	991634	677554
9,10-Dihydroxystearate	1960153	1468522	1439632	1738972	1225735	1246420	1020981	1076730	891970	812876	1819977	1971277	2036268	2084555	1648958	1590055	1145505	1119136	702130	708492	810424	783694	904977	946997	866158	877581	756651	902649	956848	1068881	847898	1018507
Lys Val	159772	90358	198513	339651	324395	409010	326122	205260	728304	710462	506765	511383	257920	258744	423643	424308	262477	163097	155488	109019	165781	167201	106847	147384	168133	167085	318084	266421	252652	199735	257894	220433
(R)-3-Hydroxybutyric acid	633636	548413	568757	561031	567184	541531	174218	192327	251478	264633	762671	743653	549880	553753	193855	192925	103811	107413	69062	103182	137787	130794	168401	154641	91144	91693	44757	72871	126975	136705	103713	132185
Cortisol	188877	185633	163142	159332	147951	138752	64186	65267	89330	99885	126673	122850	172840	169272	109272	100087	162698	178203	218396	199598	177745	243903	205801	212447	123347	145063	208278	254259	164985	195667	182604	244334
Asp Pro Lys	80688	68753	64152	84051	83238	84761	260763	220380	62628	53827	84637	19749	68812	73681	31082	15635	220147	201654	100383	119687	373301	174814	457742	442834	368592	338408	15492	68608	488368	486403	353962	245333
4-hydroxy Nonenal	63533	61979	58713	70326	198841	69403	26156	30900	56240	59966	188136	68629	77091	73545	68840	65730	44019	21199	19384	19551	16855	16183	21443	22059	20714	20179	14118	20492	21569	36913	17855	26196
5-Oxoavermectin ''1b'' aglycone	69996	93964	83909	67571	64958	81121	58851	41935	22968	11300	8972	4000	95992	74993	81198	112171	89803	97972	147297	137867	135929	219890	118235	121790	93124	103153	92161	131974	119778	135461	90434	128660
(R)-10-Hydroxystearate	373979	364096	393761	280332	282263	286438	221798	226088	95084	89791	799454	783301	633343	633251	440307	432908	9471	7836	9099	9061	11027	15515	12393	10019	33134	34983	226115	161632	168731	215338	11440	7764
Stearoylethanolamide	5918	109	6321	9241	9598	10016	3300	3230	19225	21086	20602	19090	4444	4080	16724	15490	17133	15557	14634	21691	26346	21725	9243	9589	19507	17705	17916	39244	42224	38544	37919	27551
2-Dehydro-3-deoxy-L-rhamnonate	135915	143085	150157	163359	157606	153201	116467	114728	216274	221087	251587	252080	148452	147134	72778	80552	58544	44180	54151	46603	47565	53069	56143	56408	76655	76694	54566	67369	82204	76803	69000	90760
Corynantheal	57744	57895	60735	72425	72846	69437	49351	42576	64686	31692	69831	74954	11537	13688	29353	30570	5722	9815	1210	3815	1655	4258	900	2032	3341	5180	5882	3151	9974	6373	10088	3991
3-Methyl-L-tyrosine	228669	255070	252642	738139	609226	576215	328642	294180	252677	231107	710722	732220	766007	680801	401581	327922	290319	174362	180819	179567	98825	170200	201486	210692	215208	198010	206531	185621	215645	183441	200068	176997
Propylene glycol	200003	137059	99980	199912	202818	188113	106598	158720	215769	223761	111222	120295	322111	206867	247892	218913	122680	122359	96873	109230	78973	81914	87108	170965	116892	138630	165552	93996	61373	161996	100298	89134
Phe Glu	88757	120713	105525	138213	103576	133559	424857	441702	72149	58875	73447	66368	113016	133735	115953	107778	346842	345611	97584	90878	103632	105312	158932	155260	182103	178464	81113	129220	310740	277099	193205	179655
Slaframine;(-)-Slaframine	507235	415975	404823	374570	127760	160258	231533	219243	396967	299156	150010	128139	305292	317997	374662	215943	922438	852333	1106969	1098202	582999	650369	640020	1009756	679945	662858	1770307	871658	646277	746231	732691	430721
Prostaglandin J2	607397	598085	605363	661297	682109	684411	480325	234256	327163	337404	442466	460383	255141	254666	225971	231957	27958	28304	83503	77614	43445	44452	38310	38441	149316	147059	107062	37423	167235	107065	404077	123380
Leu Glu Phe	156437	115612	167428	198487	195963	180441	332729	129178	124677	184158	140039	143683	58485	65559	136004	191031	43948	40713	39191	55044	31270	40880	33815	24334	54062	60934	44989	56104	54460	57786	106729	94120
2-Benzylmalic acid;2-Benzylmalate	57112	51771	32919	62711	70342	57254	70224	60783	75392	79459	56159	57670	12409	23207	80216	65435	25365	23126	20376	21892	1341	19201	19516	19253	24432	23453	22492	20250	20078	21972	20809	21587
Oxalic acid	57442	55518	56367	31637	34765	31640	82605	82094	17618	13121	6794	6399	16059	18790	15564	14169	102994	106604	80563	81018	333854	334814	505241	508193	85619	78878	106309	101228	117514	346117	72979	219278
Suberylglycine	1924149	1953553	2207894	3198296	2353396	2025470	1221693	1238389	848409	1031474	2870320	2927718	3542288	2574984	687396	695869	180211	177169	314768	294321	275178	321371	246087	275504	323686	305555	218626	304425	272495	347805	293227	361027
Ampicillin	2104927	2087405	2118135	2035008	2023310	2082831	2275998	2214488	2036340	2008858	2040557	2057054	2060023	2062228	2042470	2061005	2689810	2662452	3417987	3392864	3295820	3314598	1976237	1967790	4149227	4086073	1798267	2122250	3071853	3074587	3925386	3638767
Leu Leu Glu	559639	564478	568183	469527	459983	478257	643727	421908	439132	500611	347161	333974	264152	282580	540496	540305	253607	289604	189235	225731	233867	204996	151886	192876	255140	251050	170887	305808	190621	314974	275004	285903
cis-4-Hydroxy-D-proline	138038	131542	128421	170105	142053	147188	154394	171691	45988	47150	128305	115619	102128	100226	45372	47801	114019	151078	102018	107016	146584	148911	145126	145386	151858	138994	57478	103784	184998	149715	202020	204189
5,7,24(28)-Ergostatrienol	200210	197776	382409	213567	290840	200028	200559	379555	500581	320568	320476	479357	317261	482012	326032	474885	366807	228008	203322	381289	403179	224039	289329	401909	332291	406973	244251	234088	320490	218838	231995	240312
Arachidonic acid	109562	103246	97540	106470	106147	103440	71047	72187	27536	60093	50591	54522	67587	65258	37929	33490	180743	192177	175931	172759	213363	211689	217888	214986	141037	195919	121030	245532	481959	163894	172623	125126
Phenyl glucuronide	124498	117211	116691	121168	117379	119860	99434	98514	96934	98608	110042	107550	88257	84755	80958	88983	109656	102771	78388	80751	82651	74487	80857	67754	83280	83881	73953	83627	79883	83491	80762	76952
Adynerin	16948004	18168159	19188434	12663758	12466546	13226797	18545391	20013429	10636769	10102772	9186579	9153046	19729238	21099996	9859869	10952332	6428060	5748298	4486221	3997329	5677375	5741773	6140043	6773990	6730424	6676318	4797021	4648521	9857437	7639671	4564674	4865125
3,4-Dihydroxymandelic acid	371292	374486	368137	239260	238797	240891	364581	363405	210610	208730	209115	213801	92872	103170	128681	134905	94086	93664	109440	111119	122663	125863	126838	128541	73313	71268	59630	96495	102582	116259	111747	118841
p-Coumaroylputrescine	255675	164424	125613	134917	134621	118045	282924	274279	453924	425592	421758	397123	78765	72861	191878	177597	78429	58182	55328	46610	57398	47848	32108	34161	95201	61353	55832	60819	57799	58477	66591	46407
Zolpidem	1038911	1094156	978760	984939	906458	882799	88273	93249	901673	904760	854469	874486	1066743	1176085	1040538	1031494	2833590	3350068	1455737	1367523	3527184	3452311	2035804	2393024	2429296	2331214	1598270	2685308	1968226	1018207	1367478	3897041
2,5-Dimethylbenzaldehyde	127720	130343	126298	212646	212236	215342	201947	199099	167717	178856	144981	146241	188796	187067	220954	221362	226466	217597	189938	191757	207982	203047	184193	182993	314076	311560	245556	234386	255899	181182	245673	188446
AMC Arachidonoyl Amide	437	561	13942	4656	5120	2041	58851	57770	20283	12259	114521	108262	3312	3534	34685	36002	196328	185991	145368	140942	116337	110319	164326	161447	99358	101067	96127	134483	78797	101052	97902	88683
Pro Ala Val	634826	547228	532557	445106	385037	450897	500824	571471	679928	730869	943747	971139	270466	280332	482554	466463	173775	196805	155718	156488	175831	201308	343746	353100	158179	165348	120371	65101	307623	519085	296462	320507
Ala Leu Leu	491436	473081	471662	298729	295364	304908	264082	262901	395378	1172413	372381	642344	295650	292973	493584	500361	218608	222687	83920	92240	143565	144368	62741	59103	122032	112322	121664	144335	132717	153539	156146	220951
6-Phosphogluconic acid	382	112	205	215	696	367	130	675	289	408	349	348	223	454	266	268	4341	6670	23351	19009	31015	22643	29861	33737	6368	10804	900	2720	7519	8613	17856	21400
Pro Ile Ser	53565	45895	36610	28006	17326	30972	53636	41077	18835	7928	4504	3862	8077	21127	63653	51269	48063	41836	106109	108413	89534	76911	94681	97073	45306	43526	10191	92665	89685	89767	56895	88139
N6-Acetyl-L-lysine	1142370	1350736	1208319	1416130	1416617	1338025	1155228	987011	2018232	1962951	1980158	2081101	705369	709966	1529308	1516807	486383	465111	1104192	493564	538930	565658	661640	699399	759858	747231	361989	634627	950856	1186755	1011973	953850
Pro Ile Leu	14184	11690	9116	34658	31276	38159	39885	45056	46875	48955	26862	20941	22011	18398	48332	52576	160890	161885	128891	137741	184648	184295	203607	207641	85656	59265	56290	94311	79923	185641	65646	166455
Neostigmine	13820	14726	17259	14753	19724	17751	432	2391	2547	2111	2663	3806	12638	10405	16739	11816	404	455	652	592	379	205	809	484	517	627	182	306	252	648	745	303
ARECOLINE	233582	245226	243411	209244	170380	217082	203497	197007	378935	367970	281787	249626	191749	180257	339158	314146	127236	154842	75083	53145	90586	108476	169311	124544	153801	187229	145176	159671	192077	235976	218018	230158
Uric acid	376177	385913	370159	1060898	1066552	1092898	156777	158711	1292639	1307247	4931587	4848100	3724156	3726966	1138555	1156681	721181	703891	647592	640136	50614	49407	93226	92640	727680	730996	340773	405793	505507	447875	538048	916742
Ile Gly Ile	210422	189929	216134	228238	227464	227353	691753	232312	1342963	1319046	395544	1133097	364888	359297	665785	456451	200095	208767	127171	127631	205967	204789	149495	144940	175540	169391	169400	183113	171440	311892	182825	199289
Val Pro Ile	917449	901994	910925	1138055	878786	885583	1237640	1058840	1691768	1697736	1304886	1300917	708193	712820	1503835	1485773	675048	670502	521750	480900	611261	636263	812111	801109	824174	845197	708019	658479	825828	979669	762178	833081
Hydroxymetoprolol	57896	42827	35138	63103	54415	53989	123892	135345	132562	133714	36167	47507	28969	28491	40474	39343	723	725	10249	9796	770	10366	17756	16091	8250	1039	915	4634	642	7780	900	5694
(R)-4-Phosphopantoate	287197	292745	294756	87145	83401	87192	35692	62062	51707	163149	82503	100760	91603	99132	79948	92446	143252	137119	122538	111131	118631	115571	167959	170237	222916	100459	168458	154102	95226	165953	258356	273223
3-Copaene	2238	1528	3456	7305	7781	12446	10588	10255	8408	11176	18670	18287	49276	49116	10198	6902	5577	12783	61886	58760	67082	66117	16688	16952	52634	50681	166498	52903	188976	92404	47128	82668
N-METHYLANTHRANILIC ACID	2913	3144	406	650	2594	1331	529	476	375	376	480	1891	1919	2242	368	951	18429	10628	41962	42300	24081	25482	14249	13780	3641	11798	9969	25387	7189	4985	33207	24432
N-Formyl-L-glutamic acid	42609	49291	41957	35682	34351	36380	10741	14192	31114	34723	12524	11783	73881	67369	30672	16118	3214	3401	5295	5705	6074	5652	6054	6174	2562	3736	2477	3601	8482	6014	4344	5870
Pelargonic acid	72575	72708	70458	36103	38098	52588	51332	52556	33173	33394	228393	235011	269464	283701	56974	60206	6831	4158	3072	2712	1478	2105	3853	3532	6966	7969	736	3410	16060	15037	4311	4167
Terpineol	55331	59645	55042	44776	46417	46265	61570	63121	40505	38235	51874	50907	30151	26138	23957	12279	62224	75893	38793	37301	68707	68492	81719	77762	58637	61826	17426	49950	76867	79861	72399	70329
D-1-Piperideine-2-carboxylic acid	30598	26565	23655	19927	24372	20506	15563	7613	1233	5481	17079	18221	9489	10574	9188	9781	2624	876	4979	3054	4161	5189	7004	2027	3581	3065	1358	3483	4631	3976	1727	3540
1-Hexadecanol	29341	18724	17208	17449	14247	16324	68111	66317	91157	73882	196223	187237	33375	37400	3219	7096	117610	124817	85117	98174	104604	100251	73610	67915	174275	163111	111519	252598	329433	126944	335324	142773
Val Ile Ile	716184	995591	738807	574323	896692	582384	981859	942120	828498	1102718	723753	1029858	467174	539105	798511	780297	385067	389151	381639	378646	515370	309262	358638	344994	468385	452096	506744	676708	487765	627430	487097	401054
13-OxoODE	1380596	1013439	1373618	1485765	1495333	1478454	776934	747858	540662	576178	1098444	872875	749206	863281	1502284	1473809	525566	506279	356031	373841	347031	372966	561549	547127	534611	535875	323816	352026	603969	658641	479913	510994
(+)-.gamma.-Tocopherol	434	1262	707	2681	4480	5863	1219	1666	3624	3052	12908	13632	799	1684	8723	9459	14577	12955	10617	8723	11378	13145	9038	9146	14110	13071	1383	20474	28952	22725	23067	15727
Mescaline	2438784	2343070	2418154	2221090	2694761	1964126	2247136	2225485	3436868	3477957	2282712	1690058	1935618	2341360	4273702	4763612	1492762	1464755	1192917	1258980	1492238	1488491	1648435	1626680	1792196	1660006	1406056	1364969	1861167	1707783	1519407	1709861
5-(4-Acetoxy-1-butynyl)-2,2'-bithiophene	120236	119378	123320	64706	87233	104950	32364	34486	17876	14482	20132	25734	54867	52861	8989	12546	51839	62228	53935	75907	63117	65717	52213	61832	48953	49906	196355	110318	98092	86234	45632	65211
6-Deoxyerythronolide B	28973	31086	29353	29669	29107	29580	10983	16014	32235	31933	33303	32140	34678	33528	30027	30386	75589	47240	49490	22817	44383	46782	52354	27338	61508	60342	45617	94456	70849	48510	37379	124868
D-Alanyl-D-alanine	17922	11264	11181	12631	12143	12436	4403	6845	46989	45937	57223	57514	5286	3595	18238	18340	4368	4799	2622	981	7124	5229	1912	1945	5187	3717	3255	5065	2461	853	2280	6990
Maltotetraose	54143	52424	49961	47254	28784	32245	184501	179617	38843	42347	18956	14531	8766	23990	37655	39344	11911	16506	13414	13608	6926	10603	8678	7061	67090	67389	162359	35233	60017	63385	189354	118976
Quinolin-8-ol	107999	105596	100685	129391	122084	124899	107652	100226	56274	58035	155985	158760	152173	154418	83161	83019	59480	68786	38510	39067	55449	65799	76973	80073	44911	48354	49735	39704	62963	102882	42388	54409
Oleamide	179877	175228	151832	4792329	4750119	4670894	931060	980066	2802533	2592360	1257011	1225494	268101	257822	996993	932410	9390649	8860833	6684035	7092563	7870319	7111867	2610171	2428851	10648783	9139699	2353289	4701574	3119552	2026976	3154482	7326940
Succinic acid	8025685	7732122	7533143	9652401	9700284	10071651	3292728	3283180	5463739	5563110	4197853	4089350	8342737	8108690	5691094	5732022	3561607	3442658	3543316	3507383	4041287	3982849	4398972	4420837	4373947	4444427	1968091	2521517	3835442	4187493	3843303	5570096
Crotetamide	125987	186194	138294	126209	117811	136669	69063	70570	33491	34448	319002	188740	110647	53457	134203	138806	4680	3642	5041	6394	5450	4975	8675	11817	11188	10850	4862	9162	13866	18814	5260	8476
p-Coumaric acid	227759	1204152	1238634	383689	393744	378876	360692	369647	556617	552053	647168	656803	773887	764380	393152	377470	358014	260073	290625	301310	296366	310334	313707	307578	364424	357685	490015	340495	545859	390249	375840	384296
Bovinic acid	94064	100315	104897	133959	134578	136170	126594	128228	106711	106010	270369	281506	126773	111798	99814	92464	641911	626453	225937	264688	341181	373004	247764	251105	497701	492297	137265	263298	965774	849177	373037	355257
( )5-HEPE	483926	182860	185002	203048	190983	196623	98909	92278	73634	70348	98747	206714	74490	75115	86211	87046	28024	26393	15412	20241	28139	37704	26642	16841	55029	51762	29978	30253	31867	21788	58379	54591
(R)-(-)-2-Phenylglycinol	1479808	1415975	1036432	1052093	1070407	919185	948371	994155	991372	931775	1750658	1771495	623390	661220	1028531	1333938	517718	499422	439802	579122	555958	431265	492693	499737	517652	535169	604643	735494	598606	556441	710443	544272
Ethylene	81754	76969	66897	77838	73755	69422	63982	77981	60270	59695	94231	105036	53057	34024	71581	88610	42422	35368	28910	26307	30922	45400	54362	48399	39785	39533	26871	42844	47311	45032	48905	48226
Val Thr Leu Asp Met	123147	109525	112069	117339	116667	119035	140789	129618	107388	113687	126220	118981	119552	107122	113925	112093	104708	120348	98723	78494	130389	106566	198562	209997	402332	423070	141361	12372	439746	416511	388130	236278
DL-Arginine	2052724	2019436	1987386	2865386	2780380	2828346	2014029	1963826	4986975	4910826	2871747	2707857	1837732	1853682	6075572	5933154	1721276	1890909	1240330	1123585	1346399	1146925	1750641	1736164	1749256	1789013	1285306	1506909	2104833	2203783	1636787	1859201
Ile Thr Ala	267370	263659	259164	342739	336619	341459	107000	71780	378666	387636	395301	408483	839371	835760	278089	280353	171599	152827	26161	166267	12632	166428	159505	155285	221968	217022	190445	203219	189822	187434	192511	192731
4-Hydroxy-2-oxopentanoate;4-Hydroxy-2-oxovalerate	54882	56592	56872	59800	59668	58827	23312	42136	65252	60809	67552	60544	62209	66539	70570	65419	74529	67691	126131	142473	40019	141299	75904	71863	183567	89046	72297	107360	144874	79741	168056	87252
L-2-Hydroxyglutaric acid	882435	1274927	856704	1239872	1261955	1243410	394729	381013	342012	347058	1023000	1104917	1076632	1071879	612946	621032	195987	187574	428059	469650	209938	256055	397741	349938	344017	325698	117629	193154	536294	457236	537009	486325
3-Oxostearic acid	126293	141104	762532	120027	125481	116976	105186	97198	45400	56365	220138	208078	159185	160505	135025	126022	62998	62407	33661	27898	31166	33254	53684	56962	57625	53377	128418	43906	67770	71436	43047	37439
Pro Glu Leu Ala Lys	15163	3206	20955	6634	6547	10083	20146	23887	5618	9801	9609	4778	4526	10876	10045	17647	162549	165924	134269	136352	159169	152349	149015	152519	121894	118419	681968	332548	171440	188247	134703	157736
N-Carbobenzyloxyleucine	460176	311030	319781	465567	316315	454899	582026	358645	829915	820897	1017006	1043141	374980	366570	313652	309310	222696	242265	174548	175634	218060	257381	278402	243992	274241	266840	100243	167762	289842	262502	301114	335152
Benzaldehyde;Benzoic aldehyde	510558	511619	512352	466576	442516	430522	442879	460461	392914	381334	504494	533276	312294	324194	450174	450397	304568	306435	187655	192671	286775	292836	350020	415812	271881	271902	197070	269291	355766	420776	316812	369419
Ile Ala	1171572	1280660	1385387	2026281	1964322	1669315	1427461	1376914	2778580	2457528	1329670	1712276	789771	996121	2378159	2387593	769287	749332	666494	632675	690403	692156	632185	628035	819222	824502	880982	930630	1090754	1078560	1105704	964669
2,4-Dinitroanisole	416	1593	385	1329	1386	1099	5873	5678	547	584	1342	2555	2966	1047	1178	1519	2024	3189	10648	9789	11368	7735	3821	4664	12566	18008	72123	82374	63980	61939	4166	7458
gamma-Glutamyl-beta-aminopropiononitrile	1416709	603615	1658323	1563495	219178	1733064	1809476	1064510	1428795	1360780	1686050	1716835	1718206	1775863	1058361	1077147	1240511	1223407	1092250	1065393	1171217	1205876	993318	1133208	988421	1038800	1035531	1261670	1149277	1252656	1123680	1200861
Benzoic acid	247099	242209	237265	239168	254125	234454	181756	168327	183908	187556	232158	231673	192723	196638	157824	153933	151677	179362	154649	155848	176297	171991	137788	138543	169948	161049	113570	126444	168532	198479	80926	123582
3a,7a-Dihydroxy-5b-cholestane	6607	570	5165	5303	417	5166	31718	6590	10343	12687	12519	10781	15431	13610	9163	531	51003	50686	53110	64484	24397	27132	45721	53473	22648	23570	96429	79333	29475	32261	26254	41151
N(6)-Methyllysine	99141	102765	82958	123894	113089	122163	69196	80532	135916	233521	109645	127851	131567	117463	156944	117957	76460	88099	85488	93218	81905	79864	81252	67552	96143	86375	113557	97478	79592	82538	119166	78148
3beta-Hydroxy-5-cholestenoate;3beta-Hydroxycholest-5-en-27-oic acid	138265	158683	208247	185085	142056	164069	198067	166241	268100	210808	235470	253659	128712	183320	175030	186298	277066	291959	168212	162897	199161	283427	188144	257196	207271	266330	300152	557679	282784	404957	296662	346237
Urea	3690	4901	6639	4062	4479	4324	147800	147617	13031	14139	13435	14715	4183	3618	3208	2754	2593	538	2742	4099	370	632	738	1906	232	419	10331	126	396	326	1496	743
L-Dopa	50208	48054	49200	41746	41173	42595	4327	8065	17625	14345	16124	13867	37120	35533	12460	10328	3099	4965	6075	3069	5409	8241	3556	5691	4395	5141	1216	7474	5553	11160	11174	12482
Lys Gly	1490775	3149828	3179572	3066461	2167380	640088	7073188	7426838	1151457	979443	1285664	4621995	1558751	3096182	2686828	409604	7327544	7628935	9176129	1016252	4476054	6732290	5036040	8112141	3351992	3247040	13390878	10712162	5114301	7733752	2861921	5240771
17-HYDROXYPROGESTERONE	136996	138424	139240	84045	88143	90286	74265	73608	64296	58158	108147	111214	60487	75429	68537	70709	82611	77719	97427	104727	105135	122957	121114	126235	82494	84943	86235	139735	101545	111786	134752	147069
Pro Thr	265402	278658	274344	406295	421730	422229	393446	382562	393084	387437	260168	278382	375356	374673	347733	344112	278925	309573	296425	369004	240106	254242	295902	278450	355828	349814	260984	187328	257838	229999	249173	261300
Acetaldehyde	112942	107232	120267	344853	282915	344426	220051	217355	146662	92253	99511	128962	254742	262027	239656	239746	66946	49111	136994	79201	178345	144958	194370	176132	31396	18153	100520	72904	58870	95856	124548	208113
5-Dehydroepisterol	3469	4027	2530	16986	12396	7619	6390	10076	5642	18369	64000	64645	3167	5737	20404	18135	83036	76383	124315	120414	145538	140283	123548	113424	102408	77185	113730	101356	166426	360789	41268	130562
4-ACETAMIDOBUTANOATE	105104	120714	104002	177933	188954	173479	130294	131774	111575	114113	666074	620887	218671	237307	248818	252621	16619	17549	10925	11790	8516	8040	17925	16513	16813	13652	262790	87668	39871	37804	23478	18699
Tomatidine	60881	53960	52957	33414	30066	45663	48856	46714	56718	62795	63564	39498	29275	59433	43488	55861	24694	26604	26330	24596	27213	67027	60218	28676	62938	80989	206697	123710	115190	94297	70790	78804
Choline sulfate	69504	70432	69151	62668	61684	60783	49323	46787	48036	51205	93066	89473	50880	52884	58619	61491	38947	38172	33123	36970	36224	42662	42639	44390	19805	17733	20383	47206	36309	49874	58379	59507
27-Deoxy-5b-cyprinol	44951	40044	36622	39261	44492	39736	43288	32829	38638	38192	47810	58039	50121	26472	47749	57502	40527	37307	30662	24717	26607	29594	25984	30525	38366	30648	30647	33463	20579	36719	32640	41370
Acetic acid	2136542	2339577	2051615	3084179	3177072	2748027	2368833	2403300	3525012	3547161	2619024	2696961	3126011	3189046	3695698	3698872	2202200	2106644	1979305	1942066	1792349	1685711	1597169	1736878	2156506	2448670	2041994	1597193	2048908	4310014	1856757	1593007
Trp Ile	587215	585093	575389	428905	787426	791478	577106	565111	560126	554016	581603	596193	282508	282233	754573	770492	206800	343519	158257	161326	176001	177239	126280	118110	239098	426705	203528	216843	476087	307011	514817	219782
Malonic acid	410578	400208	401998	378810	381319	366652	324804	342268	48767	49711	48539	45874	37295	71693	65986	66521	180479	176576	174716	169816	195068	203412	184413	184244	145140	146067	32618	80515	191994	173729	74832	87943
Acetone cyanohydrin	81108	68955	70259	132675	133765	132546	127762	128129	217215	216743	93894	100448	201749	198963	186071	178587	124833	128536	95195	97502	80753	80229	43768	63371	147557	149507	174610	98467	96875	59528	91750	74828
N-Acetylpuromycin	186182	211570	182510	184167	173101	140439	184460	181581	168510	134556	128616	97990	75938	74833	37122	32121	155905	135951	178425	158702	174849	167799	168719	187132	199130	199405	66083	138970	143660	158760	184500	162756
Val Phe Val	57631	71334	71546	95836	93274	78012	145813	134607	172428	176548	221043	205709	139261	12582	84750	77574	41089	38013	30663	41115	32601	30774	20201	65141	60423	50687	43559	56762	76896	29572	90196	37878
Pro Gly Val	217144	227748	141681	343791	335538	384297	1114499	505439	247285	242946	398954	254953	112923	137708	264927	307100	272201	262775	168375	139109	488450	496110	523993	772623	748421	806191	83011	216559	1170551	782040	915161	493838
Leucinic acid	1428194	1540351	1386006	1274933	1316563	1312911	2303968	2346908	715463	730808	3068188	2820780	4361971	4778101	875904	879465	444781	452945	154224	146651	398781	389060	472441	476718	531508	538446	109539	138335	396359	509707	365121	552372
3-Indolebutyric acid	19760	19659	18013	13585	4103	13451	20748	7623	5132	2967	2365	11296	20089	20109	20996	21080	50551	56906	61071	52682	46360	44711	26412	24223	57116	53393	214256	96660	64418	34088	46090	53186
6-Acetyl-D-glucose	41775	23702	28653	29717	66614	60750	14591	13209	12911	11207	32662	39683	4762	3280	948	1186	33027	31415	28272	20746	28052	37449	15745	14492	29794	25198	22056	33184	28177	28974	32869	38176
Sphingosine 1-phosphate	1160170	1283850	1175418	650192	655235	707430	462704	460909	86588	85740	266182	229152	91961	99991	140904	138805	349545	337048	130431	127277	345111	319252	343114	338535	223458	195155	642476	217356	229528	256811	521674	327396
Ser Phe Arg	76309	80061	66647	73388	72174	86020	73707	51242	100411	127605	85327	46725	31643	43673	73507	82639	110247	106630	106387	88113	111281	82595	108709	41806	89557	109852	209853	98741	127371	115256	107331	113683
Lys Val Ile Arg	120192	95099	112003	101520	67219	91576	25216	22909	10565	9285	23328	25411	124355	127479	94741	106343	455	6032	7349	6496	5738	6547	9140	584	8692	9106	10698	8040	6839	907	7304	5118
(2'E,4'Z,8E)-Colneleic acid	385055	469946	344638	281065	372249	327207	366174	379172	518099	689548	760796	1015027	442149	419036	323873	451189	294822	299456	221752	192905	248541	224993	299576	308480	254451	262629	438465	315078	355298	365777	323276	295995
Guanine	1570689	1667898	2478068	4328822	4143440	4059617	1449629	1302572	1357528	2646126	2475181	2019577	3332814	3023455	3251828	3142237	2063952	2150271	5342464	3041113	992274	1644320	830960	1684476	4093245	4073705	2751454	2848729	4891873	3785781	5817584	2940780
9,10-DHOME	2074940	2057576	2045461	1700366	1713345	1713464	1758373	1745691	1475840	1473787	2996530	2994337	1607923	1641398	1359299	1367558	1208659	1185250	762354	782350	932527	910259	1126329	1117571	1247252	1218307	324796	644549	1542399	1437063	1127485	969552
Valine	331240	322408	309063	338684	309537	319554	917764	1017387	137122	119983	335369	305221	327340	377606	285468	118919	432731	402142	418709	428552	183609	198083	70267	84293	453131	454065	1094679	393780	654640	196599	742646	424092
7-Methylguanosine	518668	449437	463631	346070	333200	335218	442314	429112	354807	372445	387191	404114	415019	396317	479662	468640	483412	476352	617849	612014	639884	651901	654928	660549	416553	430932	835541	799259	528711	613989	451609	599898
L-Alanyl-gamma-D-glutamyl-L-lysine;L-Ala-gamma-D-Glu-L-Lys	317060	314388	310852	298318	282929	287747	369307	361249	389081	467034	521457	235711	237220	170047	440935	526314	186515	177276	254301	208207	118522	170258	116883	111614	247764	208663	320947	289196	209232	153054	215578	114326
Val Val Thr	228479	229278	232964	190910	202535	188979	164537	167340	320390	352208	492977	502334	119108	75590	241964	239873	98391	90375	82588	75282	90117	90630	74881	79815	101433	105810	58432	139642	151471	127924	151254	175050
2,4-Dihydroxy-2,5-dimethyl-3(2H)-furanone	707	905	1073	1645	2440	779	5188	12171	716	814	997	4949	5742	5576	4366	4419	30958	34265	48580	62077	49411	63195	58978	54173	19609	18115	1887	25924	90484	83349	22982	38357
TRIPTOPHENOLIDE	714839	730304	615880	764407	823145	952893	945920	753530	1946669	1400401	1398542	1215807	2122491	1871403	1832043	1166143	1646956	2280965	2432043	2807150	3691079	5606658	4501962	2470339	2878144	2014454	1886468	2848529	3513257	2085041	1982304	1556406
Trp Ile Leu	69871	74673	75575	55758	61852	50027	54435	47280	61501	95532	54279	70290	31688	32838	120708	116982	19350	17222	36923	40113	12379	11466	31768	30613	31128	26496	58473	60726	26618	3695	40450	31860
Pro Thr Ser	61027	89924	71897	115704	118853	101702	265385	116187	58676	66076	83219	81930	81161	71768	55471	64144	70966	112591	520893	512323	472164	168680	607087	195629	1070814	1110764	145580	353762	202699	195680	234158	595340
Pro Ile Ala	233858	216398	217728	156453	194803	214629	262217	128759	1054895	1035081	455414	461971	135694	145519	375600	319990	129423	142199	100857	106413	119246	104544	139950	137160	99661	118525	108883	110743	139795	144554	114752	125063
5-trans-Prostaglandin F2	5206288	5148551	5117847	3914558	3911873	3880940	4395978	4733050	3774209	3802923	5999269	6066583	4325079	4275365	3174535	3379535	2985019	2908356	1892579	1921844	2389399	2390572	3188383	3087070	3065266	3094857	1132358	1979177	4159132	4207502	3167712	2835375
Acacetin	626485	626449	621230	558809	552861	549437	1502949	1490195	793232	794084	559271	546270	196028	195821	172837	178087	137969	144066	104431	104391	81290	78533	94036	98328	131691	129996	197901	159318	127685	97965	130481	152507
Camylofine	398441	373570	391351	415695	375150	393331	90456	33492	215127	223160	551471	563375	498845	482096	139021	144770	149611	155961	156838	156210	164660	163748	164046	170342	151181	153436	150309	160996	148603	163830	158418	168523
Leu Glu Thr	78090	90465	78460	39884	36062	30221	85501	69955	67682	63608	121948	105243	5255	31701	27180	31324	18931	19348	16055	15774	18193	17990	22121	24188	3621	2950	6861	14813	17069	20265	28363	22306
Ile Gln	775127	839244	855182	434707	998266	1027262	416776	240822	715040	763097	369828	964675	461685	480515	558454	411150	293967	324554	283592	226660	453168	442597	572050	571989	299686	268208	157438	362147	374291	702161	340478	317394
2-Dehydro-3-deoxy-D-galactonate	166571	153327	147248	141987	134697	132919	57913	49671	148635	119336	320757	336943	257153	196603	156435	91126	74154	45707	78076	77052	110394	104465	98794	109044	66772	118832	43184	114136	98678	117846	101916	186256
Piperidine	156098	190985	193500	124956	169479	193036	245180	215823	115805	106161	178500	187847	149771	155904	92460	89797	271380	257094	284765	282977	171235	166845	665919	663837	1304333	1305656	273983	280125	383524	285893	662234	324590
Testosterone	80214	80718	86260	57055	62783	60212	80342	82986	58239	53029	91314	89026	64737	57164	62259	71090	59616	60540	33341	39629	33717	34131	53559	52664	42153	46143	23241	59051	67040	47849	60519	55983
2-Keto-3-deoxy-D-gluconic acid	461966	472682	302302	479048	345276	339453	126501	138297	293550	293371	953653	943736	393447	660080	360551	337560	174460	175163	352670	235810	155275	172397	174734	351540	216972	220023	140435	315443	244871	203981	364365	198544
Ile Phe Ala Gly Lys	18249	23098	30031	24392	15449	13870	117252	118132	14871	18495	3134	6883	6870	3141	14323	22014	177115	182187	140579	147155	132437	136464	131823	136170	109230	93157	694303	253213	144122	156824	138533	130945
Leu Thr Phe Gln Met	44002	39119	37441	45252	45215	30391	56398	58583	15561	19869	19187	23945	24927	25153	19733	23216	52550	47614	48260	43637	52446	58025	47120	54499	68239	74801	2967	1551	95733	77207	86471	60655
Sporidesmolide I	178675	204807	259343	147505	140973	147688	138725	139238	64868	69012	105412	110087	145086	160546	133115	135042	115940	111191	2275	3964	6361	102633	2531	14685	99413	4315	67908	61939	2667	115184	54784	112713
2-Linoleoylglycerol	112239	93355	92397	141043	141192	38641	135426	123126	148055	124391	139618	134767	140720	143722	155241	161377	34351	141814	35964	139944	33365	30910	67525	100208	154688	142619	119438	105029	92099	100356	30151	31797
13-Hydroxy-9Z,11E-octadecadienoic acid	4882567	4921886	4976126	4601345	4663152	4667042	3502804	3725803	2026701	2053450	3459856	3476168	4797219	4782379	4004964	3958150	2801131	2710819	1405174	1434427	1611091	1589801	2894763	2695859	2747672	2719325	1100473	1499481	3215264	3135669	2265224	2437791
Ile Lys	927361	938669	898801	1101025	1220325	773027	953027	343806	2322955	2104761	3104327	5153736	762310	1230900	1220945	762306	253039	955168	709331	729259	278082	399047	443123	244946	432862	863137	602394	1066646	449497	338125	614509	339648
2'''-N-Acetyl-6'''-deamino-6'''-hydroxyneomycin C	49269	47117	53502	59289	102203	67691	97747	100563	23782	1682	42804	43048	43003	48345	2128	2309	59605	83948	82097	53080	58883	99787	44010	59923	116242	50228	12645	30734	124504	68367	64423	61552
6-(((4aR,8aS)-octahydroquinolin-1(2H)-yl)sulfonyl)-1,2,3,4-tetrahydroquinoline	134221	131461	132081	165421	163987	161092	191365	195718	277889	271978	298238	294608	134706	134887	165181	165489	124329	118110	66687	66228	85331	81301	108470	101622	210495	216347	94391	90129	132500	122349	126041	111929
DL- -Hydroxypalmitic acid	290228	298954	306869	231190	241349	248414	234091	234100	74694	73697	156366	202663	294225	287490	253741	229454	172406	168353	80784	81441	84213	84290	119429	117635	128687	129863	48933	70060	131988	148234	100588	104759
Maleamic acid	8352	19170	16124	64609	54987	71030	6619	4258	59912	78112	68935	281628	222177	217698	68395	79318	49693	73191	36505	47148	40252	38098	31347	2628	55956	40721	7931	17656	109714	30766	31665	56576
Hydroxypyruvic acid	16924	16824	17514	14716	16212	15055	13989	16319	643	1220	1259	634	631	599	1878	1620	4191	6995	6581	3622	5471	6153	5170	7997	3952	4791	137	1302	6024	7385	2207	2233
Gly Ile Gly	1688519	1592439	1654041	618902	625424	176447	747795	795780	1664504	1773321	2649438	2440929	541971	537368	416184	412626	324719	326832	388156	392188	416466	385464	360949	373977	354441	344737	335536	449154	396184	418047	417571	462715
3-Oxo-4-cholestenoic acid	3250204	3216162	3196001	2765283	2764500	2703513	2629098	2649603	2088658	2095485	3205008	3179594	2792923	2793054	2646180	2570875	4071182	4118908	3114016	3082785	3990231	3981800	3862389	3897712	2264365	2253496	3802943	4930964	3525508	4382742	3488753	4468152
Myriocin	18333	9393	11934	14589	7271	1834	22539	3159	2029	15509	3447	17974	1912	8305	1782	16472	144055	127899	97245	113432	147453	135921	94002	69260	110901	85485	151418	610547	88548	125387	122836	125480
3-Hydroxymonoethylglycinexylidide	184178	185119	183040	188307	192888	184171	196469	193447	211925	216158	241051	240178	188550	197287	204584	203222	233334	232348	225478	224825	182409	153946	182389	188761	319376	309547	236139	246112	268137	238312	577833	489053
4,4-Dimethylcholesta-8,14,24-trienol	636814	665110	634140	485651	492039	473067	107997	90932	334668	315685	1333295	1323189	177218	140917	290269	283640	40369	35789	55906	61821	54156	40265	37307	69959	30006	20869	32766	37215	26891	46367	118425	70736
2-Amino-4-hydroxy-6-(D-erythro-1,2,3-trihydroxypropyl)-7,8-dihydropteridine;Dihydroneopterin;7,8-Dihydroneopterin	179183	188843	246079	170289	191174	125716	156667	130293	161956	159109	183112	187995	185674	134644	144879	150680	197249	179286	148306	199072	157161	158386	135710	139158	144811	147625	144004	147490	135452	148122	152002	133976
2-(Hydroxymethyl)-3-(acetamidomethylene)succinate;2-(Acetamidomethylene)-3-(hydroxymethyl)succinate	269521	275483	257523	187522	207509	179903	91672	120884	79629	91705	272159	278968	75932	75494	40663	38627	20147	21586	21579	17856	21596	24697	30751	28833	22398	23385	25611	23687	26635	29098	24747	29695
Asp Ile Thr	191015	231122	163878	82930	98257	155373	64199	32804	160817	200637	381794	373528	117268	27835	94103	91334	43378	2533	50483	54386	55857	60562	68580	79478	53716	54503	2161	50179	89300	71922	69267	60637
3a,7a,12a-Trihydroxy-5b-cholestan-26-al	214453	207341	219661	198712	188180	201292	169331	174216	158814	160968	238751	188845	1089400	1068512	459549	447966	77835	66736	89680	82500	56691	62080	28762	37020	90629	99605	158950	133619	112312	79302	109242	86317
S-Hydroprene	271603	250299	223399	250396	223970	215991	327731	328024	368567	355312	482486	474403	351920	340907	222809	214698	208718	278233	169506	298220	324986	316670	329026	254117	189907	210394	124444	213253	295822	239815	352616	339238
Pyridoxal	22435	22114	7280	19115	20814	24880	23793	18097	13716	11506	25182	22434	22547	20925	15851	12895	10535	7822	16979	15886	29988	16654	13268	12415	17694	22206	37317	60523	18619	28148	27553	44244
D-Ornithine	91369	92533	90732	99860	106372	113155	182830	156605	122151	128032	470072	466475	185751	168821	68902	83170	64438	65056	10245	12234	55033	35567	24559	20080	47031	49326	101706	58082	48073	39459	78793	50434
NORETHINDRONE ACETATE	9657	5478	7155	5670	4715	4591	5221	7322	5541	3204	2052	2152	2000	2416	2254	1377	20195	38327	11467	14585	15758	18452	22494	16465	4355	4979	1696	8480	11800	5923	3736	3856
Harman	5957	10665	2401	26073	21846	8643	35529	39799	124740	134883	85191	50702	83382	69168	60436	62955	46754	47418	43300	48879	40944	25302	30134	32248	56644	58915	20579	72392	67534	33033	72489	47881
N6,N6,N6-Trimethyl-L-lysine	5553940	5495619	5444091	6350372	6150401	6129818	4302592	4369491	2303192	2332594	10315761	10315122	2750193	2660483	3425038	3652647	206676	1030235	808766	231967	1061525	211729	1125533	1202567	1421134	1407545	2269342	1981215	1321606	1447783	765110	1517248
Dinaciclib	801883	782967	772849	575330	549758	530489	486192	481239	513880	529091	702385	710639	454012	458550	538080	594040	611192	641881	657599	688622	718354	713687	715212	704603	574110	574280	602361	755678	638682	745754	693557	761882
Steviol	1112757	1109741	1117051	836269	881511	883492	711328	840481	321813	346179	453062	464809	285169	295776	265457	290694	270432	274675	314848	285364	512905	432109	613751	688103	731984	723150	226558	274612	498823	549250	1193014	1079064
Leu Ser Ala Leu Glu	243452	103681	221970	88793	6935	6732	650618	1084348	291635	293854	328933	335775	297674	280530	89662	96120	455620	813120	670836	662682	596026	584654	442853	433862	518550	623834	1461392	466185	376051	510694	504130	262234
Anhalonidine	65048	10450	122095	27693	45700	64167	65257	8933	8180	183750	48588	7922	93352	92016	85969	79633	122333	371528	139295	134395	126671	121106	129175	125726	123464	111750	136904	139060	132306	117390	123943	126726
Coumaryl acetate	179845	141080	194102	206079	212163	206649	36373	23909	86011	40482	676645	676638	327118	317739	15986	20469	2844	1141	6106	1488	6402	1834	27332	31991	3472	1386	42703	14864	22347	1348	2508	30125
Gly Lys Arg	376994	369612	370697	406589	388958	396255	294567	351879	399040	390875	379883	417566	442887	433754	267740	278125	302564	274492	257874	236024	250114	254509	224148	242563	300543	301763	285262	352209	300584	329745	318658	327857
Lys Ile Thr	179980	142458	145776	107649	204101	211166	351865	339691	213954	237121	51106	73041	183668	183959	18382	21042	169652	172249	135890	142802	170652	173453	189316	199443	265840	299851	32683	171483	406588	307306	266470	178146
6,8a-Seco-6,8a-deoxy-5-oxoavermectin ''2b'' aglycone	54406	54636	59865	31110	34444	26315	122832	126161	5119	2521	45253	30840	15391	3228	13300	16363	165254	173884	135892	128658	115291	118739	133674	123535	88473	70907	670984	201649	136686	151887	118063	119636
Leu Gly	1089048	1384019	1190765	1265831	1262035	1338108	890663	735610	1470033	1516555	1413944	1225020	658466	636952	1064320	1089708	580903	467086	475848	534833	622587	775664	765938	794222	687715	685602	416319	680295	889164	1142983	1022086	828403
Buprenorphine	2459119	2434666	2432092	2254005	2264911	2230396	1587808	1515814	2620399	2587277	2899786	2903430	2905914	2884409	2641358	2629144	2756357	2778144	2341270	2488630	2229529	2202909	2272456	2236314	2196967	1622467	3149948	2700680	2262739	2250671	2059443	2521155
N-Benzoylanthranilic acid	12055	4892	14368	19178	15973	18377	6982	7875	26706	23003	38006	37430	59214	66893	35828	34818	7781	4932	14839	10552	18506	14751	12098	6788	29688	19589	18648	29417	28771	28201	26206	32112
16-Oxo-palmitate	218664	223341	215178	221662	221555	233022	242972	244337	286602	311478	357888	360559	211911	218337	202079	199728	200917	201767	128879	121775	153036	140800	168940	155829	208969	213270	64543	154692	285466	224684	214860	177988
Acetylcitrulline	152859	149818	158573	178073	164453	126768	79311	87296	248214	218734	347170	336147	247397	162826	91491	110334	123180	131236	123872	131577	116117	117869	114638	20658	138173	137211	132488	142026	144411	125258	136406	136220
Bioresmethrin	282458	286816	285462	357575	365224	358019	100345	104988	201135	188486	299693	294812	181803	179653	155500	152953	6212	10771	58324	58673	37963	38471	12054	31535	112867	111821	90436	31034	118798	93298	324834	102239
Ala Leu Thr	123924	72219	113877	102554	105831	116555	50851	67922	122599	123671	192376	194500	21458	20222	42712	32376	21431	25784	15523	17017	16449	18174	6953	17785	20425	25112	7883	27886	36758	40162	38495	30302
Cytidine	22739	19280	21203	60588	58349	59783	22643	8591	60787	64943	15379	11055	13148	12797	36683	41317	10505	10159	9945	10463	1075	9845	13147	11944	15081	15077	14919	11101	10053	10969	11346	11891
Leu Asp Ile	358915	426775	400539	271148	719707	265987	383139	381767	219915	597800	192105	763812	133384	335284	547597	423126	540784	538162	485676	490196	556443	538932	583110	590594	635894	614654	298191	482930	683012	763264	634548	909734
7-Dehydrodesmosterol	477	4967	4880	13006	16425	9277	11666	2858	18622	21634	47545	49144	13654	12162	18466	20024	39900	35586	32313	30780	34707	28013	32323	22209	37030	36868	40059	39008	37779	34704	43010	35073
Oleic Acid	316661	257442	269309	881564	1122843	1080734	1244911	1188246	1379003	1226981	4620488	4743795	652511	661542	675156	607419	3372146	3350833	1669129	1811881	2123466	1866267	1259318	1323157	3529487	3495395	1764833	3156896	5756508	3956090	3904053	2513218
Miraxanthin-V	1927	5852	2620	3884	2477	3329	22128	24160	5455	600	6611	8689	1001	1045	2569	1806	33534	37644	24699	33125	26749	31266	35587	37981	24591	20779	206593	43707	75636	42628	19718	27397
Palmitoleic acid	99301	139421	106732	115311	97123	160530	76886	76749	80849	75706	132059	203398	160847	158748	119905	94316	93898	95744	47233	46947	67519	67188	74858	73292	83008	74620	83493	70132	122034	122526	73275	79840
Gamma-Linolenic acid	398139	479536	371786	448667	445555	429671	469488	381229	298545	265950	424856	662032	543373	581138	496577	572378	336411	520068	202034	240780	249065	376366	285039	324039	381495	378052	243704	220875	457247	466789	280576	362871
D-Alanine	43632	54983	50305	101642	95616	95032	108508	106885	182171	175164	192247	196649	89716	92689	160872	257047	143199	147593	78787	86769	98589	100369	99779	96069	136431	141802	47783	120807	137246	102894	127529	131040
AFP 07 (free acid)	79933	103483	61918	49573	89105	74096	36749	32417	64783	45173	86997	86622	94597	85337	88241	80188	116344	137891	149374	122146	299351	324400	158977	182670	89090	105204	142022	153242	89926	168219	57547	93306
7-Ketodeoxycholic acid	114309	113223	119206	112279	112711	108106	53896	54615	35318	32871	64212	65504	72872	74278	73141	73376	56290	53280	38699	38484	57346	58425	65755	64710	22928	21746	57373	75507	40356	49544	38676	32662
5-Methoxyindoleacetate	432975	405311	399121	639282	403403	420290	445613	398915	475200	445980	614719	602662	607733	622057	408683	427195	355675	402594	320776	743877	741641	477614	1272742	1374252	379880	421734	339497	478119	381265	588597	433287	440922
Secalciferol;24(R),25-Dihydroxyvitamin D3;(24R),25-Dihydroxyvitamin D3;(3S,5Z,7E,24R)-9,10-Secocholesta-5,7,10-triene-3,24,25-triol	590049	206886	178972	154880	154199	157645	123775	133854	542815	539309	151261	182877	120224	167743	135482	448943	134660	129471	126829	201972	113154	120131	118108	122990	117132	115892	114680	137818	129750	140871	130938	138060
2,6-Di-tert-butyl-4-hydroxymethylphenol	24714	23150	23215	26252	18112	12506	22751	23114	13695	16155	17037	20887	7979	8070	8040	7677	14269	14611	15022	16808	17545	17564	18409	20247	16296	12325	16014	15603	22284	22527	14727	18386
Asp Leu Asp	497945	522184	598595	173026	161934	100508	256054	457227	443800	118042	196629	678812	1249070	1265826	44944	47309	748735	748574	1272953	1276520	1565898	1646486	1678530	1676683	721272	835119	504981	1140844	886582	1144767	1222443	1166893
N6-Hydroxy-L-lysine	836872	807641	830481	858967	865783	853254	1117972	1110261	836909	859343	935920	1040424	961470	1509094	1289069	1313488	1084264	951298	744624	702136	797781	843929	1133384	1172218	2378039	2361333	1875549	1075279	1038443	1096443	1288932	1495179
Taurine	1414496	1376787	1392818	1774267	1759724	1768985	1325919	1376373	1191184	1145429	478281	477843	4126246	4125013	812438	815599	467620	476332	376048	372854	329189	313927	282931	292951	422994	423689	262669	308795	399508	316534	387949	372756
Val Leu Val	373278	398730	365522	308088	314819	308278	280266	281988	343199	389196	329315	331271	139561	135046	327765	370107	228857	223558	171731	169156	208949	196415	111018	108992	200856	194922	167023	218953	211567	224077	188844	285270
Saccharopine	431520	470739	414977	559484	626922	608728	807394	684833	851394	856636	783223	1180182	970912	702415	925193	1004840	770349	763435	511965	668298	745383	717555	504075	682738	859413	852518	330569	451953	915306	642720	924112	674912
15(S)-HETE	176786	215538	185025	211170	210856	206650	183787	180186	190900	203265	174806	166935	161102	157216	181884	211930	173957	152114	173455	167936	162426	160344	161309	172265	296764	313894	197030	208038	203809	181441	214191	180467
4-Hydroperoxy-2-nonenal	101503	92153	100566	84248	89211	87851	118520	117736	83661	77356	93918	89436	61577	62074	52900	50639	98394	99670	66672	64429	90512	90478	100149	100903	98544	101076	43825	70929	140567	142946	108790	92531
Pro Pro Arg	122142	57540	109577	135144	125231	65433	105453	78702	143065	150325	91773	83127	120056	129229	40663	13419	51930	60462	34584	42674	39099	42865	51452	47274	81055	69201	6399	20564	80607	60092	75418	30073
Ser Ile Thr	441500	461782	483640	340582	373338	350164	318774	297646	425547	387280	481077	536858	161963	169236	395763	402799	218679	227604	174998	196444	294347	283369	254310	246943	166077	182007	166603	251738	275350	376377	296343	314723
15(S)-HETE-biotin	61738	53911	56336	67021	56658	64995	28573	34134	9612	7441	22036	20302	80244	136226	45337	50237	15701	13425	6630	8813	20582	17151	25892	30567	16220	12557	1782	3350	10330	24116	8655	18544
Asp Leu Ser	172163	164611	166322	118428	125640	121204	131052	135233	33124	20873	63710	186603	197862	165776	23213	118419	186889	165801	208274	192543	236770	248065	223706	247559	145201	137703	141167	160822	195396	215703	183146	118953
Tyr Ile Lys Lys	68438	67895	71095	116666	63721	117651	3244	947	2625	1207	2552	2419	23650	25455	5290	5487	376	719	482	535	882	1640	912	2363	478	460	438	1469	906	746	916	1133
12-Keto-leukotriene B4	869155	887346	874118	789269	829204	1074337	570546	561136	534571	543009	592119	661486	566578	539477	461968	439633	368761	398391	554208	529496	549064	565682	724854	736884	987697	933673	476152	431753	535175	589837	1135687	1178669
Creatinine	281003	318918	308728	335881	324427	303382	301556	295790	324788	325713	342882	363020	317211	321373	358949	346894	417021	392097	272790	200024	502011	514037	499890	415869	468049	439519	190888	320724	545565	429141	535742	546653
Thr Leu Ile	91423	208907	204810	234141	228341	223006	204446	200067	206158	226454	196485	207995	260047	244802	156425	156200	200326	268784	233885	136331	132505	277185	130357	136660	195630	187056	161627	192145	152265	182249	123187	198457
3-Ethyl-1,2-benzenediol	5770	5567	9630	18065	17370	19872	13278	3866	25550	38649	15603	15131	38385	29290	19563	17368	9040	18123	13709	14840	10628	9733	14782	9060	24936	14241	17462	19661	14344	12135	17115	17836
Octanoyl-L-Carnitine	19464	24665	30098	22435	22291	25279	49633	55048	13717	19822	19240	28410	10072	19280	18386	18941	131393	136213	103681	104967	87805	75092	75415	132753	133969	136789	906156	278620	92878	96802	79229	142242
17-phenyl trinor PGF2 cyclohexyl amide	396539	387463	376897	365895	359165	337810	229999	215946	181043	186880	387696	372709	355878	358370	294716	291453	619959	620348	1445703	421409	491038	487635	1343835	469016	328330	316747	549831	589798	513205	591272	403254	1517069
Isoeugenyl acetate	89997	87178	85372	103513	108793	101924	105935	108196	125087	128502	102567	112040	114406	113039	125776	119225	106765	105987	100544	104089	102121	90612	96172	94461	124061	123610	112684	101920	104580	100852	97937	93572
5-Dehydro-D-fructose	130602	92829	114808	197288	201007	300422	136825	126319	214903	184015	331470	234906	98378	138391	91270	79083	397325	342680	188117	196387	159126	188022	122965	109215	347350	292194	354645	347015	157747	149967	199193	213229
D-synephrine	224543	90415	113911	246067	81806	179941	283293	122594	235374	245789	79602	92534	330132	398977	262125	173844	223963	202886	304638	305838	315286	381324	344434	300937	248559	259509	272590	298011	315911	372883	350282	411645
Dinitramine	486049	486247	476875	486933	478530	478576	421402	418040	160216	159314	93737	88601	104806	105832	73174	71533	135882	157661	114322	117025	131336	128899	69035	84268	117619	119987	185795	207537	137149	106895	126034	132114
4-Hydroxybutyric acid	1356	2310	10702	7114	14905	7419	5879	6990	10535	3237	91233	91729	18997	15164	34356	30263	9739	9297	12708	11460	8600	8678	6562	532	9065	10299	35240	3270	9037	349	7088	7178
5,6-DHET	1249354	1199181	1220108	832114	844865	819952	825336	814300	574459	602298	687593	1031983	626820	1030547	532425	873618	535217	550037	535413	544230	594106	611887	660082	659793	497594	490109	622968	488284	600189	740850	549517	688751
L-Malic acid	209322	267128	159174	303383	278215	322746	243442	260230	486288	667722	1452500	1426876	484167	503909	383921	390837	277254	232235	242053	238630	242616	253669	221218	193601	436786	425065	356125	358062	383713	263685	474514	429684
Ethoxyquin	142729	131994	131211	309113	309186	304650	333422	329351	322014	318817	540058	545101	284679	288880	250555	249457	311743	321093	229552	224885	355682	339618	256553	256274	2127620	2112336	272068	448062	740175	517740	603885	435327
Promethazine	44633	124254	108437	53579	173110	54676	192604	109891	51480	67777	213399	204146	282606	286556	43714	36375	289824	298364	202143	199168	184679	172778	214778	217732	228405	227917	245823	218431	234046	250176	221018	199273
Acetoxy-8-gingerol	157061	167290	150905	212910	176119	209936	119031	113914	234491	238699	196900	224482	181588	185449	161176	167424	89389	222484	92234	141368	155590	103925	137265	112348	185182	147513	39664	85061	131344	244180	121556	221010
Dihydrotestosterone	28646	27597	27425	29364	29030	28939	28654	28527	31064	30973	29724	30694	28001	28575	29350	30028	27988	18009	29169	27957	38922	30626	43956	43686	64545	65547	22193	18718	31042	29458	74472	66844
11b-Hydroxyandrost-4-ene-3,17-dione	3253639	3217055	3211968	5253150	5227025	5191383	1403818	1482047	3946991	4036021	6128550	6325610	12068559	11896145	1820718	1826214	3135487	2913926	3098616	3272423	3184059	3224620	3540700	3318282	3036894	2777239	3168190	3234900	3091086	3203200	3021208	3170628
Nopaline;D-Nopaline;N2-(D-1,3-Dicarboxypropyl)-L-arginine;N-[(1S)-4-Carbamimidamido-1-carboxybutyl]-D-glutamic acid	480089	472082	501131	424309	447797	443477	628288	549083	524055	554677	487122	456600	515719	508071	530678	532564	744035	742076	394008	395718	575389	615969	423487	430427	702026	653678	1684676	747990	565052	589549	493772	867422
Ile Lys Ala Val His	93948	96293	89425	97067	95479	98892	11661	8114	1070	1474	2634	7369	17565	24322	99379	100700	569	1485	424	948	1137	1071	607	2021	891	2044	335	626	895	775	2277	1241
Lys Cys Gly	276772	244476	227802	307998	309691	314419	77329	48211	30369	34177	198678	271662	121087	202879	3325	13842	28442	25622	18392	4372	26265	22017	4886	23248	33953	31932	29394	28262	31623	39535	55777	36188
10-hydroxy capric acid	97604	168845	90219	155445	161660	67481	140958	68663	35799	38540	66131	57369	46641	46335	42970	40670	61535	59179	23653	25398	46924	49181	75377	78651	19465	27156	8006	15683	35029	69314	29928	50055
LysoSM(d18:1)	27691	29011	26484	29398	29668	28740	26644	27257	10393	21264	28352	47658	29655	31427	40084	41643	43304	51112	25334	32317	24800	43361	31824	15958	45833	45497	277311	107192	48580	55166	68379	53252
9-Oxo-nonanoic acid	742755	715976	715969	899054	913046	919113	473086	468919	979131	1107894	757273	778138	1122187	1091435	944574	946379	443874	428808	386205	393822	375351	377114	373585	364503	537651	1406425	372647	352081	420934	412052	1266918	495890
Methyl 2-octynoate	243735	303844	278184	214546	381541	258409	293084	166113	350617	235500	308534	364044	220070	362333	197979	223746	220086	190570	175279	150495	141010	228909	207460	211662	236244	247110	141601	183139	250101	281665	227515	253745
Phe Leu Gln Lys	109840	87288	100040	60145	39605	90227	76332	67289	69220	51647	24444	26456	134341	125665	55515	38460	33818	33838	28716	19204	23787	21126	22956	26268	37657	36035	11103	17647	49934	67759	32237	24279
Cholesterol sulfate	846537	743522	267620	331669	11176	1985	7352	71590	346133	298015	242673	418247	143553	90595	45327	24316	16188	9461	82641	576667	727191	543415	316864	337585	108291	38677	148042	580894	624426	2594009	1358519	990129
Pyroglutamic acid	255876	202194	197422	351420	268550	314412	254542	325716	523289	519578	455086	403222	143369	194932	883704	845193	221179	217247	631462	586806	544793	643984	665101	626783	288018	288040	161948	228259	236352	262731	384783	548221
Rivastigmine	50958	80498	73689	98522	110294	107908	58960	54262	107064	112903	85444	84030	326134	137368	88855	110122	33621	29020	84407	76387	106545	118562	98924	102720	44802	47615	91420	104025	104167	97349	43488	56685
Stearidonic Acid	31723	32180	35795	38637	41079	39976	21016	22248	16167	15313	31128	32648	27921	27141	38982	39397	42261	39885	33381	33096	43312	40908	48677	50053	57535	52449	19366	29058	39848	38968	33485	36968
Citric acid	2295379	2414416	1559598	2673999	2742000	2775067	4018663	7003587	3272501	3254513	2402040	2295857	1839909	1864908	1022947	1288579	5215669	4350182	2154276	2346719	1638772	1659603	2449984	2947059	3934633	3623154	1870982	2895764	6784053	2708036	3507449	1503879
Val Pro Asp	671724	665285	657749	502898	442813	533916	638854	585409	432523	454257	526134	470870	157491	271083	671517	673393	139309	349333	223787	236727	91600	83070	518225	518727	92966	48272	202847	259269	419891	513003	348815	496160
Pseudooxynicotine	138340	166479	167987	160654	185069	173005	159223	153476	336176	232077	179341	179590	177037	154010	137264	138798	79376	108718	238244	244824	229371	241661	175220	370098	163169	197694	104072	103001	123282	160457	148863	151140
Medicagenic acid	763331	757863	749561	945755	945753	969838	223034	227252	125017	141817	273208	509714	1352432	1373705	1462550	1496399	394505	397266	386872	430883	437498	419852	412614	417456	406477	404316	428569	413448	394590	397566	431996	413768
Glycodeoxycholic acid	671581	689471	714209	713740	1026138	1072942	888503	909614	1944237	1678043	1177926	1456531	2234578	2247821	2950713	2973467	1178298	1254299	1705537	1668155	1207524	1260298	1026708	1036107	1675477	1647003	1669230	1889058	1681978	1166467	1814465	1508952
Heliotrine	101140	119588	62787	69749	128500	73125	40701	68625	90685	96275	109077	116286	87455	91520	68554	64938	101444	98327	60859	59240	69120	73212	58029	53134	72732	72531	66836	81517	66809	73362	81226	102687
ostruthin	46752	51883	47715	62855	56719	48921	50127	49082	19215	17641	19489	17181	20752	24742	13486	15129	140641	108767	88863	89945	84444	70499	58553	55980	24524	21138	12427	13222	12509	10213	12620	7008
4-[(Hydroxymethyl)nitrosoamino]-1-(3-pyridinyl)-1-butanone	11811	9868	12246	24239	24425	25715	8168	8263	16532	18321	65383	63133	6650	7347	10325	4852	2164	3919	2264	3283	4204	19569	9282	12700	5356	3932	11851	8333	8698	8659	7848	2591
Phe Ser	267312	287028	255231	106576	178729	202512	167303	157899	262867	267338	217942	243833	13779	8600	92435	8423	56917	52486	64082	53180	57807	57763	50931	63452	54933	57832	56771	53402	65634	58729	74397	52943
Cephalexin	359071	281697	329768	313725	363263	417913	511627	554973	236023	230491	398891	294889	240108	270786	904	1085	1111914	1103988	185533	191124	439304	428178	220898	212300	731915	728834	3432052	518507	399819	355878	262030	782155
6-Tuliposide B;6-O-[(3S)-3,4-Dihydroxy-2-methylenebutanoyl]-D-glucose	11132	13421	12931	13912	14177	13383	4028	3578	267	572	358	676	610	2566	2105	2412	257	470	540	180	210	417	251	205	584	237	732	790	581	432	860	233
Coproporphyrin III	65759	63109	67872	77983	78156	65384	62232	61286	41897	41707	66478	65209	26829	31318	4119	2059	51477	54208	52984	51425	57676	57733	55391	53519	51427	48676	20104	50821	62139	61271	67196	54481
Theobromine	410290	486577	398311	393343	393182	403167	413973	411729	178052	177315	337255	366736	277265	246835	175943	162048	205358	226739	389924	215106	226253	224036	225330	220324	325694	357885	212543	222719	266258	279745	346690	424579
Phe Gln	497709	498853	491006	373540	370125	369633	373722	378849	312268	301713	554018	534504	135095	144000	264621	261819	229339	229872	207957	202208	203943	202791	97305	104910	178384	180498	169270	224563	257026	212431	237644	252177
Asn Arg Gln Lys	424036	415006	384120	292614	230785	189077	321470	356650	239781	232355	78629	93526	219720	229747	110487	92117	67479	106033	58827	86041	94827	85122	89452	86495	241871	123077	31585	4173	147305	137909	63676	50906
Curcumin	568622	397786	525250	386723	372653	369269	72340	61724	848150	872531	896028	911268	267567	155832	99297	99693	261509	271587	509848	479392	557642	550330	1507016	1438534	853277	704296	432579	1480188	1143680	432023	361346	1748560
Glycerophosphorylcholine	91851	81106	96004	104567	105242	112189	226238	202367	71303	71318	127099	127769	28559	31785	29656	66825	117164	7813	9183	2750	189359	152074	185955	191191	31331	3210	4637	2968	12906	8233	134026	72709
Ile Leu Lys	304315	296965	294073	166138	176821	177736	398358	712077	227743	277467	486508	427536	126465	92761	260913	352478	174878	175776	372348	376169	169187	270080	215924	120194	444729	299750	330525	364998	481712	351348	460542	257216
Indolelactic acid	108199	108988	107962	91543	91471	86623	63009	57971	50049	46867	312905	305463	468641	473502	59855	58027	58337	46430	12541	25399	48097	54232	42712	43692	115761	116810	76151	54526	96276	111447	121789	156759
L-NIO	149364	191905	99632	114873	157844	163543	129520	137026	119226	47326	173407	184682	131808	153468	123162	152605	124573	116872	118051	119350	123141	122704	111975	118676	99648	100790	54507	84820	127345	112264	140006	133020
1-Palmitoyl-sn-glycero-3-phosphocholine	33724	32022	31743	34077	30138	33282	1873	1319	26443	2801	27380	27031	73717	75818	57563	53356	24980	25582	31373	30134	26633	28778	29445	27731	24938	24280	31336	29514	25771	26427	29097	28199
(2R,3R)-3-Methylglutamyl-5-semialdehyde-N6-lysine	173307	148732	161724	154709	112376	140726	97048	150857	189545	247725	307707	297570	74898	48863	26943	48131	71752	65985	82741	52529	73252	60346	73131	83189	75261	68646	44374	95793	112846	93762	103091	88800
4-Hydroxyhexan-3-one;4-Hydroxy-3-hexanone;Propioin	622058	655473	622307	540543	524685	572247	451442	290156	83620	180985	228754	241052	286808	280292	247825	237945	394531	406501	193845	260720	501635	321954	420156	432692	230334	239818	201267	302565	278952	524698	232202	309353
Pro Tyr	229586	589430	578503	331248	381363	461725	445558	405024	322666	318330	366306	315337	284329	261764	380376	383838	341745	366990	318096	313596	411413	438569	355978	364397	329790	336039	263864	400482	414719	440606	340551	437098
9,10-Epoxy-18-hydroxystearate	8191912	8232806	8106882	6694509	6597526	6596150	7283944	7210448	5240536	5329809	7606142	7482055	5256034	5293974	4461586	4422574	5099769	4975062	3253850	3313835	3957756	3859535	4786724	4792509	5136630	5050959	1352600	2758440	6574890	6160469	4804219	4128360
Bifemelane	44659	46703	36964	32085	31641	31378	36077	31507	26871	32130	43597	51511	28783	36353	30472	29423	27414	26375	26065	23465	31481	26995	27672	26824	26599	30325	19157	26568	33690	31781	34050	33790
Gamma-Glu-Leu	1180549	1215505	1249032	1472554	1452040	1440492	866578	835761	1121167	1157274	1554018	1409830	755637	777192	1092122	1096166	972540	967970	895125	871231	822503	792922	883060	862816	960187	959236	771441	960326	1028228	1091114	994816	946474
Prostaglandin G2	2342105	2174691	2171087	2334850	2344425	2328771	2152664	2172832	2089122	2092992	1871407	1787381	2051442	2079635	3043330	2999695	2458631	2451070	2453774	2388508	3012970	3132233	2558224	2548227	2618874	2629619	2698376	2540597	2610581	2345149	2414206	2344751
3,3'-Dimethyl-4,4'-diaminodiphenylmethane	43776	51018	40338	43861	39345	49966	48791	47448	54735	55720	51010	36406	54558	45185	56806	44497	39823	35162	44653	43067	30138	31979	27030	36233	52528	56782	53570	41962	38430	33720	43366	16958
10-Deoxymethymycin;YC-17	38436	36014	48577	26104	20883	27844	38010	42721	28912	55686	73193	53170	22665	23388	89914	86932	106369	98706	77191	65212	82697	76994	42613	47947	59114	62655	170874	127295	48416	61864	40164	81580
4-Hydroxy-3,5-dimethoxybenzaldehyde	9900212	15446182	15354448	204265	2746444	195839	1514237	1649430	809375	764312	1893649	287693	1376219	1308278	829181	579556	1205202	1799096	739184	473474	1016278	1177790	1035742	1038461	1593398	1644936	1259515	606040	1730127	1119980	1125434	1359287
LTB4	749904	780108	744162	729936	732708	723290	348451	352668	231699	243356	394689	383647	284871	281872	187220	197124	41569	60600	123090	118428	81105	68690	78783	71835	218106	241638	94948	43389	232295	208972	383007	256692
Norepinephrine	412400	331941	707252	762753	559491	594324	370842	177784	248088	244884	780628	512901	112732	220353	225425	134444	478804	375750	363810	326197	436033	435701	203402	171795	455790	350830	491400	434090	361133	408572	476911	476253
Acebutolol	168292	173145	199537	132144	138682	139372	128431	161757	169397	191539	227486	214784	77138	87675	250863	264030	231960	208051	218798	244918	238564	233278	215510	195184	226877	54408	399545	369113	202585	220075	220545	311336
PGF2	3963305	4550290	4518006	3297701	4192539	3395100	2845916	2812850	2484160	1992798	2719913	1894283	4133664	3086938	2439209	2526871	7120852	7159738	3550021	4227556	4740783	4028893	4508666	4468330	2238194	2740556	2616894	3578835	2504051	4517398	3415377	3881459
5 -CHOLANIC ACID-3 , 12 -DIOL N-(2-SULPHOETHYL)-AMIDE	42283	34766	38036	53884	30610	22425	40552	50814	55778	37084	34767	20037	113161	80348	38869	38259	55155	59736	74489	87859	74122	79009	67952	72738	70498	72608	48521	70935	71049	66997	72105	75615
Pro Val	6007232	5760278	5065294	4712758	4677953	4612734	4935035	4865107	3820945	3783660	2024737	1996945	2246028	2190202	5381996	5458572	3549339	3450184	2593145	2577152	4297165	4299925	4430585	4434655	4142303	4183683	2399308	3465797	4659327	4782500	4676679	5282910
p-cresol	100305	101001	125273	156156	155169	150803	130981	135955	131942	131638	122045	117549	143125	139986	156162	160828	126705	130673	113647	112047	121943	121728	108743	107402	195105	187883	154744	137322	160487	118669	151677	120976
8,9-DiHETrE	5841454	5730601	5675090	3776656	3767765	3832805	3841790	3932160	2688677	2687320	3012874	3032701	2897494	4740765	2263534	2298939	2451179	2518181	2439586	2453407	2723910	2753352	2994427	2999941	2214678	2227102	1556333	2245192	2691071	3437055	2568852	3115156
9,10-epoxyoctadecanoic acid	5700581	5913284	5824927	5186530	5107843	5252392	5160212	5086555	1544940	1616825	5224116	5589612	17339522	4727082	6250098	6092113	5689837	5589604	3219821	3215234	3031825	2994347	4461275	4459050	4201463	4094067	1406506	2555505	4331284	5814426	3396988	3323687
Val Leu Lys	39441	73212	29701	68099	77676	70500	67939	90660	48649	32786	31673	19865	61148	57094	270708	43669	176263	127403	101817	94794	100568	84690	87831	81122	116299	109707	87795	120612	96847	120531	119370	108995
p-Acetaminobenzaldehyde	66925	62432	57329	65927	63898	71118	30232	27947	44022	39963	36566	54996	60983	62201	38214	35338	12079	9459	185563	182762	374370	366217	467045	457520	52511	49795	300709	59386	57718	73509	43920	61793
12-trans-Hydroxy juvenile hormone III	17887	19794	22025	18059	16298	19188	15796	15213	18066	20507	17609	17438	16399	12151	23363	20029	42850	54937	36853	52774	35394	24438	35186	49932	22640	33006	198221	69578	16933	14122	6206	23607
Pro Thr Val	330885	339029	343976	379526	341540	391750	376896	409083	497312	491360	607456	631010	228945	76805	272643	346899	357824	276133	99640	116052	117950	136686	328739	214663	342256	248838	60947	146471	341903	373000	452280	346599
Ginsenoside F1	625155	612676	630306	503607	489259	571999	336952	308568	260180	284888	366487	374948	555897	552496	469436	479305	301982	316342	242916	230163	330668	343379	306909	443568	200405	226748	47125	438029	322347	656126	265011	421084
Triethanolamine	13845684	14445643	12206535	11106494	11030600	12867752	40201913	30246146	21893314	21899534	5993195	6396095	23570672	19480033	36863297	43320478	14806014	14805774	8095207	8054606	8514471	8325421	10830039	11287005	19413401	18377352	15509336	14457984	17145452	16473505	15326493	14830815
Leu Ala Ser Ser Thr	520802	529405	512001	482229	569343	432642	402668	393705	524957	525340	263658	263662	260842	289176	264212	256073	411708	401701	440836	423891	398405	394373	375881	377119	376368	367748	219055	342403	484945	433940	490576	460990
Ecgonine methyl ester	1431229	1651750	1606926	1317133	1234677	1218308	1575823	1572773	1996018	2091880	1974807	1981417	774642	716885	1674347	1642990	1895002	1468082	1151788	1920492	1541189	1494383	983398	1023363	1654291	1285773	2171592	2314868	2099826	1499690	1945574	2212126
Propiolic acid	1350311	455678	309057	893261	576218	679416	649650	221264	1179227	508343	1191188	786636	513861	253659	690208	324914	348101	1050980	346923	1135559	1161755	1096243	370564	281589	617093	284434	511260	186045	490307	952610	527463	425055
Gly Val Leu	905203	1084559	883708	877698	871975	870038	1028512	605035	756832	768581	1409041	1424762	514341	492843	915937	953115	970056	957790	1014533	998205	942326	939250	812767	813608	1057661	1062684	1241945	1172045	951037	879801	1135726	1027457
Dodecylbenzenesulfonic acid	3630	3268	2704	2177	2918	2811	2266	2440	2171	1552	2443	1364	2581	2326	2053	2320	12105	12102	8268	9959	10373	11456	13087	8666	3347	2617	3207	1554	3139	2109	1403	2348
2-Methylimidazole	236415	595824	651379	280089	153960	285731	237080	273851	258264	289275	273453	247878	264463	273733	257604	162206	231704	232596	243439	255922	127882	125728	220508	639412	279103	244091	236924	135122	230888	223315	247888	241329
Melibiose	247736	242617	241988	291663	290661	284045	697116	717552	276912	277677	220211	205766	88514	92279	68935	72262	133213	125709	250329	243274	125800	126413	101985	116833	117173	115120	93986	140061	170370	127099	111171	106755
Pro Ser Val	354471	411766	330935	307683	278685	232282	375781	426244	92818	79248	407530	397060	124876	135712	108853	68026	121627	82662	78423	114292	179919	191933	261053	325184	282626	278244	22827	82739	625439	454900	222662	227113
Diethyl adipate	45817	43719	40258	68804	43870	71234	31567	40562	71085	44872	65746	46882	78591	82943	36351	35733	82687	80527	83283	56535	67863	66290	78396	83163	47926	112491	90101	79464	44913	52301	46193	95575
Terephthalic acid	793611	730213	721018	965133	755803	967894	969314	780050	313062	399609	345563	335695	354533	833186	346051	410786	818100	331511	303530	309706	426476	300688	343610	352937	278180	307270	327336	262027	273127	428738	420410	437328
24-Methylenelophenol;4-alpha-Methyl-5-alpha-ergosta-7,24-dien-3-beta-ol	61353	139191	138504	146971	69633	67351	113346	111181	63834	67665	61842	136911	63740	70636	66199	64173	59231	56859	59151	62309	122966	55479	129089	100984	58260	132871	33219	46748	49844	53515	48210	46893
Linoleic acid	2457624	1087486	2020477	876613	894350	879578	1008970	1044216	459588	476542	1289845	1225885	2731399	1263949	1135885	1160923	1166587	1056310	547733	588571	948056	893106	1028498	1042649	890954	860986	526606	724710	1100350	1476000	874086	889557
5,6,7,8-tetrahydro-2-Quinolone	748115	626670	620107	622764	599094	596482	344183	498247	317114	335677	435661	453265	455423	446011	311740	309855	328477	318713	276277	248230	386523	414377	335412	304973	258399	259916	187884	320253	397503	464639	370973	433094
Cetraxate benzyl ester	28515	20396	19895	45708	25504	43510	24658	30905	10411	41794	16662	24318	43426	43633	23356	49201	21140	28762	42900	43468	16830	20110	17402	10553	48272	29351	29626	4030	21949	16740	8600	33587
Thebaine	150526	151417	158506	98463	131487	127279	82021	84262	74057	66590	69832	102176	75663	82119	96528	78806	19032	32918	22310	20843	19443	10809	12566	31300	16426	21034	245066	25468	37797	20356	16123	19478
15-Deoxy-d-12,14-PGJ2	396962	391947	417177	453233	453551	432221	294496	252670	185234	142282	303745	278036	151584	204701	126386	107063	25260	27129	120098	126344	58209	58199	46287	53549	224689	318086	112967	28493	258087	162219	693637	342082
Adipic acid	16443	323788	399012	423474	44368	387646	341343	338292	246834	396412	17615	230161	864405	491522	410024	394526	286358	249844	594743	573618	620530	609691	561574	559835	452301	378559	373482	609672	509412	561947	414852	524415
Swainsonine	558591	459184	583235	492210	658855	587341	572244	577672	403312	535356	305373	263320	322082	320951	546712	675259	417137	402837	291470	300763	494544	509317	528690	497894	477708	491604	286938	403308	531528	558025	529312	609870
1-ACETYLPIPERIDINE	111370	106891	106500	116756	117636	120229	79882	41039	207682	151783	164467	138686	131185	127401	138861	134570	183814	178497	125095	128286	135540	127030	123335	122723	169918	173404	175902	145329	177846	134944	157561	149171
6-Ketoprostaglandin E1	122852	184377	182752	88507	103217	87238	129621	119944	142510	126715	295503	105524	94351	81876	73269	93665	123047	52047	31183	38410	62849	50092	125447	144674	99024	101734	17538	62528	80339	96782	218982	71794
Tyr Lys	597351	602247	597776	554401	541997	533699	443758	429977	419840	483967	705282	697284	514418	505459	313341	286495	509306	488665	527208	526289	568553	584071	555979	639799	465600	453880	493657	651796	559301	627378	536195	639906
3-Fumarylpyruvate	331977	317985	336630	265154	259818	266882	222519	228634	267069	274086	369955	365642	208785	223493	287605	311672	298179	285531	222371	219459	301819	281520	277807	293143	307928	326625	221997	391728	250129	274952	379368	413550
(8E,10S)-10-Hydroperoxyoctadeca-8-enoate;(8E,10S)-10-Hydroperoxy-8-octadecenoate	6442985	6438951	6417861	5300289	5212197	5215469	6174950	6202551	4755347	4476383	9688001	9280168	5699000	5653674	4070729	4039039	4710152	4745555	2826537	2889100	3950771	3929412	4665416	4840110	4987621	5032348	1994331	3338047	7091027	7227760	5364027	4537628
Benzylamine	391948	380544	380183	387194	386496	384531	385791	384551	362606	375765	353039	349619	364473	375026	365551	362023	626958	321939	694504	705440	653065	312566	339048	349557	337365	327693	310108	297118	585817	559376	599848	294573
His Val Lys	513153	540240	589939	491726	522250	480825	483986	384559	831242	805468	711468	648060	383716	415458	852059	897871	797668	749188	920130	994101	827898	764455	676351	860934	800608	812342	543350	800498	732218	649379	901759	960620
8(R)-HPETE;(5Z,9E,11Z,14Z)-(8R)-8-Hydroperoxyeicosa-5,9,11,14-tetraenoate;(5Z,9E,11Z,14Z)-(8R)-8-Hydroperoxyicosa-5,9,11,14-tetraenoate	250886	253472	455997	218972	357580	222445	205824	202542	160349	309965	105281	98893	80857	75491	75545	83327	203814	200350	54731	68521	151448	149639	199034	199063	102147	95151	45605	38854	63778	72649	177083	142380
Formaldehyde	30560	25378	24514	35257	29377	28270	22689	10727	21094	9563	20090	51726	32746	36209	21300	32323	14038	25880	31126	25180	18043	27206	23410	31611	26940	27646	14699	20548	43781	16917	18439	12560
MEPHENTERMINE	50603	54404	55805	78324	54578	78293	76161	53777	74944	56498	56907	55694	59061	53698	56574	57207	50419	53568	49966	52700	51766	50200	50822	50332	57845	56200	53502	50904	49943	73034	50837	51424
Dehydroepiandrosterone	66127	62081	59860	57427	71393	58691	29928	55954	94187	102069	107454	102811	58890	51231	64857	72666	52022	51386	44571	45824	48386	63367	54543	60657	87969	87498	40802	53105	59857	60756	85825	99532
12(S)-HPETE	817485	788579	769928	1178246	1190762	1156908	367542	350265	303413	290650	714048	703079	566237	563809	222049	220231	85263	84695	225050	232527	126253	131875	158464	161187	494440	463133	134072	72596	343764	484919	453786	448230
Succinic anhydride	963566	932953	903242	1112939	1125656	1076051	393751	426918	571797	574341	548448	545611	1012689	1012986	612709	636392	501512	490375	517622	514807	641357	596453	649452	639378	645116	650572	319896	415233	586795	690113	566260	945548
Phosphonoacetate	1323981	1162488	1437194	344151	341761	1098650	1251765	1587422	1396145	1395746	1154373	927871	1159457	1177706	1124388	1143982	2101787	1985912	1968268	1976402	688440	648023	826024	776094	1619323	1619516	2174777	1391767	1243548	407020	1207184	1162341
Lys Lys Leu Phe Tyr	84763	82469	81776	49002	50254	46681	49040	48877	61297	61657	59730	57737	50723	50145	39802	39809	66225	66974	63234	59625	64045	60352	69633	69936	35667	34194	49341	99372	58866	69782	58673	71705
4-methyl-hexanoic acid	218966	210496	219681	190330	189652	192219	234517	222596	175083	175023	242746	239139	175724	156450	134423	133232	209790	201772	140282	133519	185477	181409	213589	204178	191928	192575	100774	146787	275997	255410	254072	186310
4-Carboxy-2-hydroxymuconate semialdehyde;4-Carboxy-2-hydroxy-cis,cis-muconate 6-semialdehyde	2863079	2726977	2706382	2160853	2219786	2093408	1815491	1783435	2224984	2233236	3135056	3120886	1711786	1716507	2401803	2506700	2574877	2556426	2510320	1839898	2246555	2275734	2426879	2436141	2644066	2575008	1809858	3201770	2014468	2244810	2943505	3481553
Glu-Val	112926	113760	115239	48473	59515	54253	183088	182300	162622	181020	74791	104635	59301	37167	218362	232434	108870	106433	144429	135845	33921	64219	57389	43296	165283	155692	91225	161086	175495	143356	182639	185309
D-erythro-N-stearoylsphingosine	330914	125360	121615	103759	105849	107667	107021	106185	30543	29654	79102	77200	372628	99647	131012	151940	115607	116961	46367	42803	100326	98336	92191	99391	82055	82277	32767	56263	110345	167715	81537	82594
15-Keto-prostaglandin E2	136665	135931	134536	73490	135571	79282	40999	58142	91964	92788	151778	154260	44962	44394	36579	34893	33898	33985	51080	47921	18388	17412	28653	50914	78363	73814	44712	26788	26445	87882	80863	99800
9R,10S-EpOME	1925287	1985834	1987183	1728424	1762019	1783039	1724472	1766501	1074590	1075647	1929283	2024807	1646872	1740948	1328433	1409888	1465910	1407517	811491	767343	1053720	977973	1320310	1272335	1362845	1365957	612481	988691	2085887	1665561	1518918	1320012
Ile Leu Leu	226237	200074	198347	222857	208666	207912	207658	533496	254056	255381	280322	288374	125991	118853	245205	245303	236460	246547	168026	166903	228855	235533	198368	143699	161661	159557	171469	228193	145083	300352	176890	269438
1,2-Dihydroxy-6-methylcyclohexa-3,5-dienecarboxylate	79164	80915	83002	71767	61106	61406	51355	55345	87219	90875	71374	72548	117400	117444	73227	70863	103886	124768	63128	65644	73381	79806	84655	83909	65097	69915	200743	167134	71746	85765	70191	96976
Ala-Val	2039012	1905166	3763512	219023	1045405	1022350	1231112	1345536	1170038	424253	1270446	1240628	922902	1006746	1049173	1038750	484218	779072	680819	365844	321100	349841	47290	64009	1026968	800139	1329276	1046887	1187640	260518	1002850	513742
Cinchoninone;Cinchonan-9-one	283270	293556	283856	256600	250470	243306	244578	241327	279492	254503	437496	444049	117153	84430	131516	229000	394931	384032	237645	218589	411788	412932	545050	574440	210784	206103	131792	241701	301374	626381	287146	414246
PUROMYCIN	73559	57591	75696	138968	114274	127031	406512	376919	318241	326221	148082	160403	64605	82280	49325	36055	192694	175424	203999	187214	171911	183230	189376	180730	181753	206761	156621	168077	170900	168883	203458	175482
6,8a-Seco-6,8a-deoxy-5-oxoavermectin ''1a'' aglycone	59618	47443	43496	50801	39228	51652	23622	36098	27046	37030	69944	65353	35557	33031	45746	50620	26597	30280	56326	44449	76017	79124	103316	104310	35015	40359	2039	11242	87749	93513	78591	103098
17alpha-Hydroxypregnenolone	582996	544042	549335	525527	493766	497551	479052	444918	662740	503375	570661	583555	590979	601841	456141	399202	653091	647892	531740	516778	590320	562050	613024	628414	569549	543245	458233	597391	529769	554402	613988	741642
Pyruvic acid	296842	200924	184533	229442	224509	230865	375445	298064	224378	224532	234899	241087	159574	178080	89072	105494	254459	237965	130248	340696	111201	116388	201440	197564	271938	259013	154848	134191	524139	179915	201271	43325
Lys Tyr Thr Arg	163581	160809	160190	141550	138884	141663	99822	100364	155770	144861	27343	133744	152233	171766	162052	150581	105968	107786	177408	174834	171757	173716	167325	173481	129178	134108	127107	161068	144046	199737	134629	172762
Lys Ile Val Lys	174882	78909	115562	151562	193440	173993	243219	88808	118512	88004	84034	112750	191277	178807	169731	172519	98121	92736	161039	69360	160497	150690	70773	147683	75748	102286	179191	81397	152072	156772	151242	108317
Pargyline	57854	5165	49086	53897	43924	14777	6878	36258	26502	18908	65403	54085	48786	66587	8573	43939	16250	23666	57615	46898	54385	50399	45388	41229	32158	40339	25605	44006	21535	40344	39739	45941
Inosine	4080676	4010313	4005092	6021770	5788621	5616307	506971	501992	1400044	1426269	714139	715075	482795	518797	827290	847116	1852210	1886973	1989180	1973403	1447808	1437695	1943458	2020887	1015925	1033956	181375	285715	515792	345872	1294239	1220172
12(13)-Epoxy-9Z-octadecenoic acid	9010244	8852621	8828325	7248777	7275702	7238628	8868070	8781873	5620832	5547056	9999486	10103309	6545265	6523430	4986952	4897623	7677633	7677868	4573570	4544620	6528208	6470356	7742733	7708850	7124863	7284863	3058144	5328990	10700611	10907357	8465329	7292900
Octalactone	72741	50638	51074	99766	100052	94951	89134	83204	79674	82122	82382	77466	85555	87986	298514	107826	82333	79010	73823	69537	76180	79201	74067	70423	116822	118347	95387	88426	99512	75855	94551	77921
Rasagiline	28499	30148	32592	33369	29606	50451	28743	32535	36414	53202	32939	32186	34216	32246	32085	30628	30338	43497	44834	29704	26918	24597	28673	30472	31278	31809	30768	28066	44394	43354	28303	29309
PGA2	36725	37761	38128	41698	43292	43410	7404	10280	24069	22026	29930	32712	22083	23680	19691	8891	2243	1303	8864	7219	5044	3485	2981	5883	18880	19648	9275	3868	18869	12192	51160	22242
Nifenazone	121424	123369	124298	120799	117251	119232	118000	121903	239728	239855	83620	86274	180796	178743	245125	249791	160438	159512	196005	197441	163774	163988	123373	122484	242877	247873	264285	205003	192359	118095	176179	197514
Trp Asn	19012	19591	25686	9390	10476	24388	13607	8571	47904	48853	36746	48463	3677	7329	14512	20198	36610	41778	23401	29472	41737	45384	50759	62401	40042	27479	16751	20044	44101	53985	27349	36089
Taurocyamine	94198	104277	79536	99915	118234	122804	97457	97973	93211	103186	114869	122349	61542	61280	62966	97055	96102	95498	95791	93778	95293	95146	94775	95434	94373	95161	91774	94572	96018	96298	94169	95501
Leu Ile Lys	51295	56232	53358	42919	66398	39872	32328	43075	37464	28689	35157	38356	50447	20333	59022	28529	47338	49111	33903	25945	36803	28162	17236	22042	39179	36366	24081	48299	41953	36175	41154	55974
2-Ethoxyethanol	345654	338429	297832	358931	412796	393601	449810	496179	478387	483477	485970	504410	232541	219668	909764	346218	445061	208640	303128	266577	486471	482540	482289	504888	440328	461424	233087	335809	473776	474647	518177	349663
N-D-Glucosylarylamine	179923	225217	183439	303366	330829	284767	213021	209566	297636	306957	345753	379083	93656	112880	408056	405938	286716	273882	363547	319230	310071	338394	248621	246904	327019	327357	317062	360749	312318	232172	400561	281800
3-Hydroxyglutaric acid	591666	397999	387309	556238	544429	569647	488655	285105	239392	244120	422062	417405	403354	394057	212321	220392	164325	305825	354089	237832	144755	173916	275614	234094	290792	290104	222440	90968	297362	456209	408070	281412
5-Acetamidovalerate	3141478	4215633	14476942	3960200	4093828	4080908	2466214	2599401	4830497	726671	4692999	4290064	6200390	6189250	4149413	4078034	2182420	1776204	2006906	2804565	3704550	2145635	3232554	2765007	8885592	11444061	1953477	3462238	3744300	3820139	3520589	3658886
4-Hydroxybenzaldehyde	4149628	7298394	7323209	117898	762879	135614	708231	758202	248040	112963	1715657	1734261	649867	512544	780822	141856	678780	742983	496953	365837	564806	493820	617574	381653	866425	729406	208361	354095	797056	560543	646622	734421
(3,4-Dihydroxyphenyl)ethanol	56099	1277855	1264712	41252	99022	79716	45721	153287	114212	91379	39918	46196	49710	38426	36671	35835	105153	108712	67480	27430	86044	113020	96459	16368	29185	107166	55001	19692	127809	4786	20742	11164
1-Methylxanthine	12847	6704	12689	12462	7706	11886	26382	36381	42185	40182	57077	52511	46221	41800	10892	7766	43927	39523	52634	42541	40828	43815	70296	62684	23750	24858	129829	56498	25368	27001	30787	36672
Ser Ile Arg Arg	156365	132402	181580	87683	95698	100969	104582	127566	418260	414572	165188	310457	347483	350208	251035	259865	180176	416960	122078	235441	388096	412134	528402	529836	329327	379624	26324	73021	638869	521209	419278	443609
L-Glutamic gamma-semialdehyde	63548	51840	47351	63761	51445	53603	28853	36535	70006	125583	77514	69415	111246	60174	58977	56623	66659	62706	77034	75875	84681	82208	99040	78807	68648	70522	79057	111792	96189	73084	71852	99967
Farnesoic acid;trans,trans-Farnesoic acid;(2E,6E)-Farnesoate	13221	9807	6906	16195	19765	15483	15994	16186	18509	22163	15693	15663	17341	16018	17974	21298	15010	14417	13840	17049	14431	13645	14068	12588	20767	19037	20260	16948	15975	16628	17515	12947
Tryprostatin B	778620	880708	763857	707239	699217	690271	797493	822198	899724	1017417	1247990	1290586	151221	376691	730238	771857	842250	833616	531945	527407	910767	957496	1645870	1645643	806655	749664	429884	516043	990017	1446672	1177118	1041490
Testololactone;3-Oxo-13,17-secoandrost-4-ene-17,13alpha-lactone	70328	70582	61301	46063	45557	45141	21349	29752	8069	7381	10527	10263	6550	11268	22356	23341	19746	20875	6019	4718	8576	12996	26055	25914	6834	8737	3989	5995	15474	28211	18679	26670
(9Z,15Z)-(13S)-12,13-Epoxyoctadeca-9,11,15-trienoic acid;(9Z,15Z)-(13S)-12,13-Epoxyoctadeca-9,11,15-trienoate;(9Z)-(13S)-12,13-Epoxyoctadeca-9,11,15-trienoate;12,13(S)-EOT;12,13(S)-EOTrE	2084792	4127985	1484056	1700972	1379459	1515995	1933453	2097653	1793102	1813011	2130385	2308058	2688016	1774818	1552566	1347685	1337787	1262807	1215834	1671579	1427434	3208741	1427608	1759273	1111202	957982	828103	1765275	1297560	3716127	2477055	1892900
Leukotriene A4	150401	150556	132887	159975	113692	125452	70852	55923	21942	22845	56488	63259	45754	48554	28521	28475	35178	35297	18004	27229	18382	25658	37339	31757	23352	26920	24879	18936	32860	34203	80661	41696
Octanoylcarnitine	92836	105939	103517	82629	87394	90882	133370	125368	10735	65795	68583	62744	19357	63453	72594	81163	96322	94312	71696	81061	153234	166535	194403	192215	5949	8852	468864	22818	12003	86413	19142	20013
Linalool oxide	116756	89918	92499	115198	105544	106218	90560	95691	112872	117795	114586	124480	113524	117411	94620	78160	50496	39841	49879	46317	243855	70461	160059	43503	78639	81286	46565	53435	73286	79956	284298	79764
Tacrine	24356	24892	27276	16051	15224	27905	17853	17194	21147	25339	23731	20636	24460	17423	22424	25478	23101	19543	24820	26181	22768	21945	19626	14434	24438	25720	22954	20820	21039	22043	20248	19239
Sesamin	867	606	918	7074	8014	7395	391	206	798	547	8581	6582	76845	78998	2332	2736	2486	1215	53516	51806	36288	37471	8158	7897	2836	2578	32355	1570	19481	29488	8683	37182
20-trifluoro-LTB4	519071	520011	513948	538411	540274	442984	297842	315783	356740	211602	500234	720901	774594	800260	240109	131403	421665	351497	464594	444761	507878	490597	428516	412525	484102	704349	495024	535551	434673	496729	428246	455829
Humulone	447047	423634	442854	524199	471709	489833	430249	446141	522790	531129	477626	454659	496301	518773	500198	492837	327531	328783	235763	233109	178133	183308	79503	106629	108827	133376	2119845	535469	96021	150494	84467	80260
Propionic acid	848050	865090	857322	898205	945307	900641	424339	483959	475096	504764	573639	742141	673493	728627	703281	743202	397893	411147	466023	756859	526374	539463	882766	511395	422020	827749	383612	726150	479364	618631	792062	701679
Juvenile hormone III	259323	239939	254694	363721	363919	374003	119107	118617	144880	142186	210621	218012	244780	269154	82892	79463	178547	162946	151974	162176	150690	149124	136410	139476	154179	172389	170464	187855	170571	171435	127924	166079
Oxeladin	336357	344994	332110	300603	296726	303591	215592	227375	352429	325333	399187	386990	297969	335552	280249	279602	434023	141322	175438	182788	542775	184691	187286	542489	477825	451329	181997	221187	182298	189668	520935	605838
Citrulline	253157	219830	214044	390309	362909	342773	202764	234176	620198	550561	597368	655561	418469	462570	400355	391478	381590	382414	363472	303067	521002	525172	361967	352396	581085	584391	340072	498627	550496	464479	629468	563753
Galactonic acid	1651159	1471367	2076993	2049968	2075396	2118353	5581186	5751920	1214695	1219481	2012214	2409392	3667758	3483057	1321715	1340449	3786924	3537923	3213901	2931234	2130867	2443081	1899733	1697467	3225732	2875762	1588733	1787478	2089605	2000285	2702202	1395746
17alpha,20alpha-Dihydroxycholesterol	145277	131770	132870	139576	145097	141944	155334	147199	216254	224023	238641	223973	194295	196561	189487	167693	180567	177867	165873	214620	170685	194370	145971	154189	182166	221017	145645	210909	257812	210914	263409	196063
11-Ketotestosterone	311954	314684	313696	188487	204195	186594	125541	132500	23194	42368	91123	92617	79851	76261	95252	91188	79876	86018	53044	48952	79248	74983	112401	112278	67497	63709	17451	41039	67541	116733	146862	111122
Episterol	189576	268274	117688	186259	185318	322378	191309	142520	147008	173406	124196	156795	133299	187983	202074	134877	143833	142696	140835	138607	221910	128783	135666	106965	157432	240292	97078	55271	116448	218979	121243	198023
Linolenic Acid	1608143	1318712	1509486	1191548	1143720	1180567	1427589	1376225	1492927	1459903	1830037	1823457	984099	1147063	1231745	1233834	1309546	1262695	747289	778205	1130004	1154369	1426369	1386043	1488461	1514213	658975	928632	1880699	1648570	1346837	1371146
CE(5:0)	53220	49118	50349	30725	29287	31821	912233	906117	479	119963	1518	95092	131770	121008	153305	154247	289	307	98229	57010	62097	89591	104725	104649	96280	331	70501	92996	138168	119493	104152	100880
Nonalactone	1120840	1105783	1031130	623522	567090	600071	1278378	1212373	736466	864904	1037634	1034861	1022101	765424	588272	585560	888582	874625	731036	717727	733750	576795	928140	932880	853655	1013002	292097	867277	1179658	569305	1176245	938898
Ser Lys Ser	96849	83303	94303	66747	50850	60985	127150	100379	115361	120050	74150	78630	28825	29971	152267	155972	86715	83727	99543	104016	102508	97260	119257	103703	66393	86854	55545	69000	98766	101342	97346	141654
1,11-Undecanedicarboxylic acid	88746	88172	97283	111756	156761	79736	95939	113733	112840	102360	107635	137369	112151	89784	82250	79906	108438	140366	119524	71400	78292	73173	98374	114899	111339	128441	121264	83389	98777	117648	84829	94157
Dihydrouracil	3535	8440	13033	7656	5345	6776	26045	12823	4872	41431	5002	7201	9615	7596	1225	61721	18797	18043	42353	46856	32261	46014	39851	53462	14914	15799	17671	15398	14398	35299	20018	18358
Met Phe Arg	157209	146317	141588	141953	131634	139090	70658	103009	150529	154834	116978	108455	108200	53923	222936	223692	106955	112554	178743	168058	139801	138764	109087	119278	86031	95645	426813	216550	116575	98263	69542	100714
cis-.DELTA.2-11-Methyldodecenoic acid	35483	29069	30596	32448	34968	33974	85838	87346	97716	92539	33339	33511	136444	135175	52485	53588	62714	63358	62664	66606	109772	107583	43547	43632	85218	87986	115020	63237	62586	83457	58925	55982
D-(+)-Raffinose	860473	853750	845431	474419	477076	443539	655707	712094	175945	169936	135252	195551	203312	193277	81350	79369	143933	70644	54594	60137	62154	70187	75325	87050	114448	109786	293444	136636	204900	156086	134377	122116
S-methyl-L-Thiocitrulline (hydrochloride)	92539	85889	86386	315883	308070	299098	474304	470789	601181	604625	1285824	1188741	457768	450145	141356	136684	369822	391261	400445	425243	477986	464000	322510	302688	579941	549808	250240	542360	629363	554691	765801	779737
Cafestol	141067	142033	145197	124583	123439	122798	79517	75659	48546	25841	98965	110175	47718	41743	36143	43677	6651	8770	7880	10853	11839	9061	12452	13557	37022	30725	42415	15593	121109	41570	144859	44743
2-Amino-3,7-dideoxy-D-threo-hept-6-ulosonic acid	63108	53650	62807	51582	64533	66369	59473	65382	106294	80479	61371	60901	74427	107314	95709	107162	26360	58401	93958	98648	33192	52105	109278	103176	70954	77900	120563	77509	95162	54722	102758	81523
Norphenylephrine	13207779	20583597	20512810	719569	3611590	551977	4304913	4677569	2062901	889777	5068392	4834361	1219563	1465397	656745	892173	1851375	1991459	680167	632406	2227506	2227333	2352096	1823561	2378812	2638611	1712285	1288700	2484930	1702948	1934224	2144456
N-Hydroxy-L-valine	47858	52143	54985	59277	49623	62477	55805	56136	65527	61235	62009	68030	40017	39362	60210	55843	52507	52293	55126	50167	55640	56065	50645	51046	53071	48258	42814	56701	55447	59680	54275	75926
Na,Na-Dimethylhistidine	129835	115334	119416	84807	92354	103283	85682	85681	83120	121660	138600	131013	92369	83085	53743	54469	90862	89950	61426	53670	101243	88773	240539	226912	86930	167827	41948	66425	78085	109601	84773	105209
5'-S-Methyl-5'-thioadenosine	65649	41128	34097	29222	33335	67913	45240	40106	42086	44858	9960	8440	13598	27101	18062	957	17033	10397	24073	16827	14170	6197	14332	19619	6725	6212	25397	22791	41095	39350	11664	4423
Epinephrine	470081	235098	473809	404318	396215	397177	432633	439253	152388	155896	388891	390627	260294	262920	110250	116815	201230	200155	199912	186941	234271	220237	222526	237264	201745	199536	168733	388452	226614	246105	217152	230639
(S)-10,16-Dihydroxyhexadecanoic acid	312443	325138	307267	311427	293467	316368	302241	351845	318289	346675	336224	339963	344024	341824	392178	355486	349841	298859	284233	264062	315158	312577	276581	268344	316883	304655	451332	314596	321980	340442	400787	340114
Tributyl phosphate	32811	36750	33154	41468	42080	40123	50220	52559	54335	62612	58912	50443	75272	72784	83094	70520	53216	48907	65729	60012	52210	59719	57659	45116	72177	73603	86733	60631	59341	61451	57008	61051
Pregnenolone	38323	45430	49015	43945	37462	47140	59328	68315	64109	80287	44717	47359	24944	16805	184979	72928	68785	52326	36791	32654	52815	61366	27811	29895	54658	81940	53048	91696	44431	51318	69249	75469
Phthalic acid	1254666	1251340	1235148	830446	828720	849786	1179759	1164831	722583	719626	732109	740566	432401	443276	520605	518891	565955	571011	640862	656927	700114	712908	718553	718152	490433	488195	488541	624825	638864	698401	662762	696447
15-methyl-15(S)-PGE1	138738	121367	128323	149382	150012	142892	361193	357409	597333	579907	1499977	1537891	238328	267140	94072	124577	307924	302103	347749	354301	249885	249656	128613	142120	617874	596400	366112	790571	835150	180908	1017479	384754
Benzoylecgonine	241893	323277	91445	437769	358257	363744	362649	375893	245965	247346	438334	175278	342369	311087	432625	431905	117754	101142	555793	1463090	69167	280376	328269	515295	289146	314879	176237	533723	482664	92282	272141	425926
Glutathionylspermidine;N1-(gamma-L-Glutamyl-L-cysteinyl-glycyl)-spermidine	405248	497044	391841	329067	325614	466899	263969	251325	185167	197323	341966	332811	204103	215287	56297	49331	166760	161377	125177	101319	184211	204604	372143	348323	175245	157593	22399	46141	362381	385851	243046	221254
3-Methylindole	33007	28774	16642	40242	36742	24085	40259	40846	18495	28618	28455	36225	23760	37996	33000	38800	44530	39229	19862	34329	19149	18218	21956	18982	42480	51178	27151	25704	41010	15963	26449	17888
5alpha-Ergosta-7,22-diene-3beta,5-diol	1677	15713	6122	14712	18806	16199	4373	3267	26285	20986	61448	57572	6241	6874	61076	65600	38087	41836	23010	28139	33418	29570	24067	20335	18017	23831	92572	56584	26200	25744	29075	29834
4-Aminophenol	9260	8878	4741	7591	9060	5469	2735	5141	41998	45299	4363	10820	40448	34552	24831	27291	24872	29977	10859	13094	16678	10485	8945	4494	43177	44823	43254	22342	23865	13799	26063	14299
Ala Val Lys	127656	129040	165603	180199	162667	310416	247056	252738	412118	298502	655272	652271	12448	13347	205363	235075	334215	270286	205707	101147	341577	270185	558922	529593	309171	148947	120437	176793	381591	488895	472197	357563
1-Pyrroline	1136745	1659926	856882	1183604	1619331	1946577	1760893	1470797	2476166	2661865	1603099	1332240	998880	1666318	2812906	2781924	1175867	1839134	1695345	1299452	1472802	2470042	2351725	1602048	2162339	2757579	3454455	1288996	1338052	2725238	1307740	1242329
N-Lauroyl-D-erythro-sphingosylphosphorylcholine	772526	978395	537860	623644	561090	434833	270320	279609	50518	53584	101530	88133	440320	589154	333984	508768	431555	444244	266140	241522	367583	342052	399955	537168	174001	178328	133303	250297	273072	369996	261342	513332
L-Pipecolic acid	270599	378936	335723	259860	254623	275662	178735	202446	266987	280729	286298	294871	214535	249681	358922	360009	251855	230143	272301	378802	339190	277526	328710	320963	227623	201526	228141	321072	275856	305326	424570	331677
D-Tagatose	475569	512813	493191	402909	414742	397536	379239	423122	61811	103333	240076	235240	148615	155944	42149	48559	122908	125358	136849	153592	121693	130656	119452	92906	74020	96723	96254	155116	132070	149791	168360	162361
Kinoprene	572691	599524	552566	431171	438203	422747	372733	379335	295045	307545	477180	470676	376195	391618	383795	367346	281921	297221	228523	230817	297328	298108	319135	330952	256239	260790	160049	262704	345129	386565	1038869	358373
(-)-11-nor-9-carboxy- 9-THC	637836	625904	638851	805840	762701	784532	166367	169102	331995	343673	510769	518973	825236	817653	262466	231310	77113	76879	46972	1747	95519	100865	144229	133950	2413	29242	88662	64094	57204	115214	48682	46405
